# Supplementary material for: Revisiting the taxonomy of Korean Ischnochiton species (Polyplacophora, Ischnochitonidae) based on a combined analysis of morphological and molecular data
Source: Biodivers Data J. 2024 Oct 23;12:e134521. doi: 10.3897/BDJ.12.e134521 (PMC11525207; doi:10.3897/BDJ.12.e134521)
Supplement: XML Treatment for Ischnochiton boninensis [file BDJ.12.e134521-treatment1.xml]

<!DOCTYPE tp:taxon-treatment
  PUBLIC "-//TaxonX//DTD Taxonomic Treatment Publishing DTD v0 20100105//EN" "tax-treatment-NSO.dtd">
<tp:taxon-treatment xmlns:tp="http://www.plazi.org/taxpub"><tp:treatment-meta><mixed-citation publication-type="journal"><person-group><name><surname>Park</surname><given-names>Jina</given-names></name><name><surname>Kim</surname><given-names>Yukyung</given-names></name><name><surname>Putri</surname><given-names>Eggy Triana</given-names></name><name><surname>Park</surname><given-names>Joong-Ki</given-names></name></person-group><article-title>Revisiting the taxonomy of Korean <italic><tp:taxon-name><tp:taxon-name-part taxon-name-part-type="genus" reg="Ischnochiton">Ischnochiton</tp:taxon-name-part></tp:taxon-name></italic> species (<tp:taxon-name><tp:taxon-name-part taxon-name-part-type="class">Polyplacophora</tp:taxon-name-part></tp:taxon-name>, <tp:taxon-name><tp:taxon-name-part taxon-name-part-type="family">Ischnochitonidae</tp:taxon-name-part></tp:taxon-name>) based on a combined analysis of morphological and molecular data</article-title><source>Biodivers Data J</source><day>23</day><month>10</month><year>2024</year><volume>12</volume><pub-id pub-id-type="doi">10.3897/BDJ.12.e134521</pub-id></mixed-citation></tp:treatment-meta><tp:nomenclature><tp:taxon-name>
            <object-id xmlns:xlink="http://www.w3.org/1999/xlink" content-type="arpha" xlink:type="simple">717A10D7-2C9F-514F-B545-D3DADC0AC1E5</object-id>
            <tp:taxon-name-part taxon-name-part-type="genus">Ischnochiton</tp:taxon-name-part>
            <tp:taxon-name-part taxon-name-part-type="species">boninensis</tp:taxon-name-part>
            <object-id xmlns:xlink="http://www.w3.org/1999/xlink" xlink:type="simple" object-id-type="World Register of Marine Species (WoRMS)">https://www.marinespecies.org/aphia.php?p=taxdetails&amp;id=387099</object-id>
          </tp:taxon-name><tp:taxon-authority>Bergenhayn, 1933</tp:taxon-authority><tp:nomenclature-citation-list><tp:nomenclature-citation><tp:taxon-name>
                <tp:taxon-name-part taxon-name-part-type="genus" reg="Ischnochiton">Ischnochiton</tp:taxon-name-part>
                <tp:taxon-name-part taxon-name-part-type="species" reg="boninensis">boninensis</tp:taxon-name-part>
              </tp:taxon-name><comment> <xref ref-type="bibr" rid="B11897828">Bergenhayn (1933)</xref>: 10–13, taf. 1, figs. 2, 3, taf. 2, figs. 24–29, 32, textfig. 3; <xref ref-type="bibr" rid="B11914752">Taki (1938)</xref>: 369, 373, 375; <xref ref-type="bibr" rid="B11914499">Kang (1971)</xref>: 52; <xref ref-type="bibr" rid="B11914442">Kaas and Van Belle (1980)</xref>: 18; <xref ref-type="bibr" rid="B11914491">Kaas and Van Belle (1998)</xref>: 33; <xref ref-type="bibr" rid="B11914516">Kira (1982)</xref>: 183, pl. 67, fig. 2; <xref ref-type="bibr" rid="B11914666">Saito (1995)</xref>: 105; <xref ref-type="bibr" rid="B11917031">Saito (2000)</xref>: 12, 13, pl. 6, fig. 15; <xref ref-type="bibr" rid="B11917044">Saito (2017)</xref>: 732, pl. 4, fig. 11; <xref ref-type="bibr" rid="B11914718">Slieker (2000)</xref>: 98, 99, pl. 37, fig. 10; <xref ref-type="bibr" rid="B11914624">Owada (2016)</xref>: 5, 6, figs. 4A–E, 5A–E; <xref ref-type="bibr" rid="B11914734">Sirenko and Zhang (2019)</xref>: 6, fig. 2B.</comment></tp:nomenclature-citation><tp:nomenclature-citation><tp:taxon-name>
                <tp:taxon-name-part taxon-name-part-type="genus" reg="Ischnochiton">Ischnochiton</tp:taxon-name-part>
                <tp:taxon-name-part taxon-name-part-type="species" reg="zebrinus">zebrinus</tp:taxon-name-part>
              </tp:taxon-name><comment> <xref ref-type="bibr" rid="B11897828">Bergenhayn (1933)</xref>: 13–15, taf. 1, fig. 4, taf. 2, figs. 30, 31, 33–39, textfig. 4; <xref ref-type="bibr" rid="B11914752">Taki (1938)</xref>: 375; <xref ref-type="bibr" rid="B11914770">Taki (1964a)</xref>: 342.</comment></tp:nomenclature-citation><tp:nomenclature-citation><tp:taxon-name><tp:taxon-name-part taxon-name-part-type="genus" reg="Ischnochiton">Ischnochiton</tp:taxon-name-part> (<tp:taxon-name-part taxon-name-part-type="subgenus" reg="Ischnochiton">Ischnochiton</tp:taxon-name-part>) <tp:taxon-name-part taxon-name-part-type="species" reg="boninensis">boninensis</tp:taxon-name-part></tp:taxon-name><comment>: <xref ref-type="bibr" rid="B11914761">Taki (1962)</xref>: 43; <italic><xref ref-type="bibr" rid="B11914387">Higo (1973)</xref></italic>: 6; <xref ref-type="bibr" rid="B11914863">Yum (1988)</xref>: 20, 21, pl. 1, fig. 4, pl. 8, pl. 23, figs. 1, 2, pl. 28, fig. 4; <xref ref-type="bibr" rid="B11914467">Kaas and Van Belle (1990)</xref>: 184–186, fig. 83, map 39; <xref ref-type="bibr" rid="B11914371">Higo et al. (1999)</xref>: 27; <xref ref-type="bibr" rid="B11914551">Lee and Min (2002)</xref>: 94; <xref ref-type="bibr" rid="B11914560">Min et al. (2004)</xref>: 70, 71, fig. 8.</comment></tp:nomenclature-citation><tp:nomenclature-citation><tp:taxon-name><tp:taxon-name-part taxon-name-part-type="genus" reg="Ischnochiton">Ischnochiton</tp:taxon-name-part> (<tp:taxon-name-part taxon-name-part-type="subgenus" reg="Ischnochiton">Ischnochiton</tp:taxon-name-part>) <tp:taxon-name-part taxon-name-part-type="species" reg="comptus">comptus</tp:taxon-name-part> <tp:taxon-name-part taxon-name-part-type="basionym-authority">(Gould)</tp:taxon-name-part> <tp:taxon-name-part taxon-name-part-type="infraspecific-rank">forma</tp:taxon-name-part> <tp:taxon-name-part taxon-name-part-type="form" reg="isaoi">isaoi</tp:taxon-name-part></tp:taxon-name><comment>: <xref ref-type="bibr" rid="B11914770">Taki (1964a)</xref>: 348, text-figs. 2, 4, 6; <xref ref-type="bibr" rid="B11914779">Taki (1964b)</xref>: 408; <xref ref-type="bibr" rid="B11914387">Higo (1973)</xref>: 6; <xref ref-type="bibr" rid="B11914379">Higo and Goto (1993)</xref>: 3.</comment></tp:nomenclature-citation><tp:nomenclature-citation><tp:taxon-name>
                <tp:taxon-name-part taxon-name-part-type="genus" reg="Ischnochiton"/>
                <tp:taxon-name-part taxon-name-part-type="species" reg="boninensis"/>
              </tp:taxon-name><comment>?<tp:taxon-name><tp:taxon-name-part taxon-name-part-type="genus" reg="Ischnochiton">Ischnochiton</tp:taxon-name-part> (<tp:taxon-name-part taxon-name-part-type="subgenus" reg="Ischnochiton">Ischnochiton</tp:taxon-name-part>) <tp:taxon-name-part taxon-name-part-type="species" reg="zebrinus">zebrinus</tp:taxon-name-part></tp:taxon-name>: <xref ref-type="bibr" rid="B11914761">Taki (1962)</xref>: 43; <xref ref-type="bibr" rid="B11914779">Taki (1964b)</xref>: 408; <xref ref-type="bibr" rid="B11914387">Higo (1973)</xref>: 6; <xref ref-type="bibr" rid="B11914379">Higo and Goto (1993)</xref>: 3; <xref ref-type="bibr" rid="B11914371">Higo et al. (1999)</xref>: 27.</comment></tp:nomenclature-citation><tp:nomenclature-citation><tp:taxon-name><tp:taxon-name-part taxon-name-part-type="genus" reg="Ischnochiton">Ischnochiton</tp:taxon-name-part> (<tp:taxon-name-part taxon-name-part-type="subgenus" reg="Simplischnochiton">Simplischnochiton</tp:taxon-name-part>) <tp:taxon-name-part taxon-name-part-type="species" reg="boninensis">boninensis</tp:taxon-name-part></tp:taxon-name><comment>: <xref ref-type="bibr" rid="B11914830">Van Belle (1982)</xref>: 470; <xref ref-type="bibr" rid="B11914316">Dell'Angelo et al. (1990)</xref>: 36, 37.</comment></tp:nomenclature-citation></tp:nomenclature-citation-list></tp:nomenclature><tp:treatment-sec sec-type="materials"><title>Materials</title><list list-type="alpha-lower" list-content="occurrences"><list-item><p><bold>Type status:</bold> <named-content xmlns:xlink="http://www.w3.org/1999/xlink" content-type="dwc:typeStatus" xlink:type="simple">Other material</named-content>. <bold>Occurrence:</bold> individualCount: <named-content xmlns:xlink="http://www.w3.org/1999/xlink" content-type="dwc:individualCount" xlink:type="simple">3</named-content>; occurrenceID: <named-content xmlns:xlink="http://www.w3.org/1999/xlink" content-type="dwc:occurrenceID" xlink:type="simple">B04F80DF-C510-566A-9E5A-CEEA8BBADF80</named-content>; <bold>Taxon:</bold> scientificName: <named-content xmlns:xlink="http://www.w3.org/1999/xlink" content-type="dwc:scientificName" xlink:type="simple"><italic><tp:taxon-name><tp:taxon-name-part taxon-name-part-type="genus" reg="Ischnochiton">Ischnochiton</tp:taxon-name-part><tp:taxon-name-part taxon-name-part-type="species" reg="boninensis">boninensis</tp:taxon-name-part></tp:taxon-name></italic></named-content>; <bold>Location:</bold> country: <named-content xmlns:xlink="http://www.w3.org/1999/xlink" content-type="dwc:country" xlink:type="simple">Korea</named-content>; locality: <named-content xmlns:xlink="http://www.w3.org/1999/xlink" content-type="dwc:locality" xlink:type="simple">Jongdal-ri, Gujwa-eup, Jeju-si, Jeju-do</named-content>; verbatimCoordinates: <named-content xmlns:xlink="http://www.w3.org/1999/xlink" content-type="dwc:verbatimCoordinates" xlink:type="simple"><named-content content-type="dwc:verbatimCoordinates" xlink:type="simple">33°29'16.84"N, 126°54'41.37"E</named-content></named-content>; <bold>Event:</bold> eventDate: <named-content xmlns:xlink="http://www.w3.org/1999/xlink" content-type="dwc:eventDate" xlink:type="simple">26 Jan 2015</named-content></p></list-item><list-item><p><bold>Type status:</bold> <named-content xmlns:xlink="http://www.w3.org/1999/xlink" content-type="dwc:typeStatus" xlink:type="simple">Other material</named-content>. <bold>Occurrence:</bold> individualCount: <named-content xmlns:xlink="http://www.w3.org/1999/xlink" content-type="dwc:individualCount" xlink:type="simple">5</named-content>; occurrenceID: <named-content xmlns:xlink="http://www.w3.org/1999/xlink" content-type="dwc:occurrenceID" xlink:type="simple">C8673915-9FF2-5CC2-AC00-144DD7F27CAD</named-content>; <bold>Taxon:</bold> scientificName: <named-content xmlns:xlink="http://www.w3.org/1999/xlink" content-type="dwc:scientificName" xlink:type="simple"><italic><tp:taxon-name><tp:taxon-name-part taxon-name-part-type="genus" reg="Ischnochiton">Ischnochiton</tp:taxon-name-part><tp:taxon-name-part taxon-name-part-type="species" reg="boninensis">boninensis</tp:taxon-name-part></tp:taxon-name></italic></named-content>; <bold>Location:</bold> country: <named-content xmlns:xlink="http://www.w3.org/1999/xlink" content-type="dwc:country" xlink:type="simple">Korea</named-content>; locality: <named-content xmlns:xlink="http://www.w3.org/1999/xlink" content-type="dwc:locality" xlink:type="simple">Jongdal-ri, Gujwa-eup, Jeju-si, Jeju-do</named-content>; verbatimCoordinates: <named-content xmlns:xlink="http://www.w3.org/1999/xlink" content-type="dwc:verbatimCoordinates" xlink:type="simple"><named-content content-type="dwc:verbatimCoordinates" xlink:type="simple">33°29'16.84"N, 126°54'41.37"E</named-content></named-content>; <bold>Event:</bold> eventDate: <named-content xmlns:xlink="http://www.w3.org/1999/xlink" content-type="dwc:eventDate" xlink:type="simple">21 Dec 2015</named-content></p></list-item><list-item><p><bold>Type status:</bold> <named-content xmlns:xlink="http://www.w3.org/1999/xlink" content-type="dwc:typeStatus" xlink:type="simple">Other material</named-content>. <bold>Occurrence:</bold> individualCount: <named-content xmlns:xlink="http://www.w3.org/1999/xlink" content-type="dwc:individualCount" xlink:type="simple">1</named-content>; occurrenceID: <named-content xmlns:xlink="http://www.w3.org/1999/xlink" content-type="dwc:occurrenceID" xlink:type="simple">283FB9B8-108F-585F-B330-D280BD77DF60</named-content>; <bold>Taxon:</bold> scientificName: <named-content xmlns:xlink="http://www.w3.org/1999/xlink" content-type="dwc:scientificName" xlink:type="simple"><italic><tp:taxon-name><tp:taxon-name-part taxon-name-part-type="genus" reg="Ischnochiton">Ischnochiton</tp:taxon-name-part><tp:taxon-name-part taxon-name-part-type="species" reg="boninensis">boninensis</tp:taxon-name-part></tp:taxon-name></italic></named-content>; <bold>Location:</bold> country: <named-content xmlns:xlink="http://www.w3.org/1999/xlink" content-type="dwc:country" xlink:type="simple">Korea</named-content>; locality: <named-content xmlns:xlink="http://www.w3.org/1999/xlink" content-type="dwc:locality" xlink:type="simple">Daejeong-eup, Seogwipo-si, Jeju-do</named-content>; verbatimCoordinates: <named-content xmlns:xlink="http://www.w3.org/1999/xlink" content-type="dwc:verbatimCoordinates" xlink:type="simple"><named-content content-type="dwc:verbatimCoordinates" xlink:type="simple">33°14'27.09"N, 126°13'21.24"E</named-content></named-content>; <bold>Event:</bold> eventDate: <named-content xmlns:xlink="http://www.w3.org/1999/xlink" content-type="dwc:eventDate" xlink:type="simple">02 Jul 2016</named-content></p></list-item><list-item><p><bold>Type status:</bold> <named-content xmlns:xlink="http://www.w3.org/1999/xlink" content-type="dwc:typeStatus" xlink:type="simple">Other material</named-content>. <bold>Occurrence:</bold> individualCount: <named-content xmlns:xlink="http://www.w3.org/1999/xlink" content-type="dwc:individualCount" xlink:type="simple">2</named-content>; occurrenceID: <named-content xmlns:xlink="http://www.w3.org/1999/xlink" content-type="dwc:occurrenceID" xlink:type="simple">7BB82550-EA20-5A66-931F-2117EB63AA04</named-content>; <bold>Taxon:</bold> scientificName: <named-content xmlns:xlink="http://www.w3.org/1999/xlink" content-type="dwc:scientificName" xlink:type="simple"><italic><tp:taxon-name><tp:taxon-name-part taxon-name-part-type="genus" reg="Ischnochiton">Ischnochiton</tp:taxon-name-part><tp:taxon-name-part taxon-name-part-type="species" reg="boninensis">boninensis</tp:taxon-name-part></tp:taxon-name></italic></named-content>; <bold>Location:</bold> country: <named-content xmlns:xlink="http://www.w3.org/1999/xlink" content-type="dwc:country" xlink:type="simple">Korea</named-content>; locality: <named-content xmlns:xlink="http://www.w3.org/1999/xlink" content-type="dwc:locality" xlink:type="simple">Is. Mun, Seogwi-dong, Seogwipo-si, Jeju-do</named-content>; locationRemarks: <named-content xmlns:xlink="http://www.w3.org/1999/xlink" content-type="dwc:locationRemarks" xlink:type="simple">collected by SCUBA-diving</named-content>; verbatimCoordinates: <named-content xmlns:xlink="http://www.w3.org/1999/xlink" content-type="dwc:verbatimCoordinates" xlink:type="simple"><named-content content-type="dwc:verbatimCoordinates" xlink:type="simple">33°13'31.06"N, 126°33'54.57"E</named-content></named-content>; <bold>Event:</bold> eventDate: <named-content xmlns:xlink="http://www.w3.org/1999/xlink" content-type="dwc:eventDate" xlink:type="simple">26 Mar 2019</named-content></p></list-item><list-item><p><bold>Type status:</bold> <named-content xmlns:xlink="http://www.w3.org/1999/xlink" content-type="dwc:typeStatus" xlink:type="simple">Other material</named-content>. <bold>Occurrence:</bold> individualCount: <named-content xmlns:xlink="http://www.w3.org/1999/xlink" content-type="dwc:individualCount" xlink:type="simple">1</named-content>; occurrenceID: <named-content xmlns:xlink="http://www.w3.org/1999/xlink" content-type="dwc:occurrenceID" xlink:type="simple">8B88C27E-086E-5F4E-B663-D333BF8D776F</named-content>; <bold>Taxon:</bold> scientificName: <named-content xmlns:xlink="http://www.w3.org/1999/xlink" content-type="dwc:scientificName" xlink:type="simple"><italic><tp:taxon-name><tp:taxon-name-part taxon-name-part-type="genus" reg="Ischnochiton">Ischnochiton</tp:taxon-name-part><tp:taxon-name-part taxon-name-part-type="species" reg="boninensis">boninensis</tp:taxon-name-part></tp:taxon-name></italic></named-content>; <bold>Location:</bold> country: <named-content xmlns:xlink="http://www.w3.org/1999/xlink" content-type="dwc:country" xlink:type="simple">Korea</named-content>; locality: <named-content xmlns:xlink="http://www.w3.org/1999/xlink" content-type="dwc:locality" xlink:type="simple">Is. Mun, Seogwi-dong, Seogwipo-si, Jeju-do</named-content>; locationRemarks: <named-content xmlns:xlink="http://www.w3.org/1999/xlink" content-type="dwc:locationRemarks" xlink:type="simple">collected by SCUBA-diving</named-content>; verbatimCoordinates: <named-content xmlns:xlink="http://www.w3.org/1999/xlink" content-type="dwc:verbatimCoordinates" xlink:type="simple"><named-content content-type="dwc:verbatimCoordinates" xlink:type="simple">33°13'35.78"N, 126°34'07.27"E</named-content></named-content>; <bold>Event:</bold> eventDate: <named-content xmlns:xlink="http://www.w3.org/1999/xlink" content-type="dwc:eventDate" xlink:type="simple">27 Mar 2019</named-content></p></list-item><list-item><p><bold>Type status:</bold> <named-content xmlns:xlink="http://www.w3.org/1999/xlink" content-type="dwc:typeStatus" xlink:type="simple">Other material</named-content>. <bold>Occurrence:</bold> individualCount: <named-content xmlns:xlink="http://www.w3.org/1999/xlink" content-type="dwc:individualCount" xlink:type="simple">1</named-content>; occurrenceID: <named-content xmlns:xlink="http://www.w3.org/1999/xlink" content-type="dwc:occurrenceID" xlink:type="simple">6A0AE6BA-B86B-5D25-A78E-A730101EC7B8</named-content>; <bold>Taxon:</bold> scientificName: <named-content xmlns:xlink="http://www.w3.org/1999/xlink" content-type="dwc:scientificName" xlink:type="simple"><italic><tp:taxon-name><tp:taxon-name-part taxon-name-part-type="genus" reg="Ischnochiton">Ischnochiton</tp:taxon-name-part><tp:taxon-name-part taxon-name-part-type="species" reg="boninensis">boninensis</tp:taxon-name-part></tp:taxon-name></italic></named-content>; <bold>Location:</bold> country: <named-content xmlns:xlink="http://www.w3.org/1999/xlink" content-type="dwc:country" xlink:type="simple">Korea</named-content>; locality: <named-content xmlns:xlink="http://www.w3.org/1999/xlink" content-type="dwc:locality" xlink:type="simple">Geumgye-ri, Gogun-myeon, Jindo-gun, Jeollanam-do</named-content>; verbatimCoordinates: <named-content xmlns:xlink="http://www.w3.org/1999/xlink" content-type="dwc:verbatimCoordinates" xlink:type="simple"><named-content content-type="dwc:verbatimCoordinates" xlink:type="simple">34°25'21.32"N, 126°20'56.94"E</named-content></named-content>; <bold>Event:</bold> eventDate: <named-content xmlns:xlink="http://www.w3.org/1999/xlink" content-type="dwc:eventDate" xlink:type="simple">14 Dec 2016</named-content></p></list-item><list-item><p><bold>Type status:</bold> <named-content xmlns:xlink="http://www.w3.org/1999/xlink" content-type="dwc:typeStatus" xlink:type="simple">Other material</named-content>. <bold>Occurrence:</bold> individualCount: <named-content xmlns:xlink="http://www.w3.org/1999/xlink" content-type="dwc:individualCount" xlink:type="simple">1</named-content>; occurrenceID: <named-content xmlns:xlink="http://www.w3.org/1999/xlink" content-type="dwc:occurrenceID" xlink:type="simple">5DF8577C-F423-5E58-AF2D-9FB504D98202</named-content>; <bold>Taxon:</bold> scientificName: <named-content xmlns:xlink="http://www.w3.org/1999/xlink" content-type="dwc:scientificName" xlink:type="simple"><italic><tp:taxon-name><tp:taxon-name-part taxon-name-part-type="genus" reg="Ischnochiton">Ischnochiton</tp:taxon-name-part><tp:taxon-name-part taxon-name-part-type="species" reg="boninensis">boninensis</tp:taxon-name-part></tp:taxon-name></italic></named-content>; <bold>Location:</bold> country: <named-content xmlns:xlink="http://www.w3.org/1999/xlink" content-type="dwc:country" xlink:type="simple">Korea</named-content>; locality: <named-content xmlns:xlink="http://www.w3.org/1999/xlink" content-type="dwc:locality" xlink:type="simple">Gujora Beach, Gujora-ri, Irun-myeon, Geoje-si, Gyeongsangnam-do</named-content>; verbatimCoordinates: <named-content xmlns:xlink="http://www.w3.org/1999/xlink" content-type="dwc:verbatimCoordinates" xlink:type="simple"><named-content content-type="dwc:verbatimCoordinates" xlink:type="simple">34°48'05.58"N, 128°41'28.40"E</named-content></named-content>; <bold>Event:</bold> eventDate: <named-content xmlns:xlink="http://www.w3.org/1999/xlink" content-type="dwc:eventDate" xlink:type="simple">12 Jun 2018</named-content></p></list-item><list-item><p><bold>Type status:</bold> <named-content xmlns:xlink="http://www.w3.org/1999/xlink" content-type="dwc:typeStatus" xlink:type="simple">Other material</named-content>. <bold>Occurrence:</bold> individualCount: <named-content xmlns:xlink="http://www.w3.org/1999/xlink" content-type="dwc:individualCount" xlink:type="simple">1</named-content>; occurrenceID: <named-content xmlns:xlink="http://www.w3.org/1999/xlink" content-type="dwc:occurrenceID" xlink:type="simple">1DB2075D-449C-5995-BCB5-B9A6A2EF4C92</named-content>; <bold>Taxon:</bold> scientificName: <named-content xmlns:xlink="http://www.w3.org/1999/xlink" content-type="dwc:scientificName" xlink:type="simple"><italic><tp:taxon-name><tp:taxon-name-part taxon-name-part-type="genus" reg="Ischnochiton">Ischnochiton</tp:taxon-name-part><tp:taxon-name-part taxon-name-part-type="species" reg="boninensis">boninensis</tp:taxon-name-part></tp:taxon-name></italic></named-content>; <bold>Location:</bold> country: <named-content xmlns:xlink="http://www.w3.org/1999/xlink" content-type="dwc:country" xlink:type="simple">Korea</named-content>; locality: <named-content xmlns:xlink="http://www.w3.org/1999/xlink" content-type="dwc:locality" xlink:type="simple">Haengnam Lighthouse, Dodong-ri, Ulleung-eup, Ulleung-gun, Gyeongsangbuk-do</named-content>; locationRemarks: <named-content xmlns:xlink="http://www.w3.org/1999/xlink" content-type="dwc:locationRemarks" xlink:type="simple">collected by SCUBA-diving</named-content>; verbatimCoordinates: <named-content xmlns:xlink="http://www.w3.org/1999/xlink" content-type="dwc:verbatimCoordinates" xlink:type="simple"><named-content content-type="dwc:verbatimCoordinates" xlink:type="simple">37°29'13.48"N, 130°55'00.18"E</named-content></named-content>; <bold>Event:</bold> eventDate: <named-content xmlns:xlink="http://www.w3.org/1999/xlink" content-type="dwc:eventDate" xlink:type="simple">30 Oct 2018</named-content></p></list-item></list></tp:treatment-sec><tp:treatment-sec sec-type="Description"><title>Description</title><p>Body elongate-oval shaped, medium, less than 30 mm in length (Fig. <xref ref-type="fig" rid="F11914911">2</xref>A and C–E; in examined materials, body length [BL] 14.6–21.76mm, body width [BW] 7.21–12.23 mm). Valves generally yellowish-green to dark green or wholly whitish or pinkish in colour, brown streaks or cream, yellow, bright pink blotches. Girdle rather narrower in width than valves, dark brown, often with yellow-brown blotches or transverse bands. Gills arrangement holobranchial and adanal on both sides with interspace (Fig. <xref ref-type="fig" rid="F11914911">2</xref>B).</p><p>Valves: Head valve semicircular in shape, tegmentum sculpted with about 50 fine radial riblets and a few strong growth lines; radial riblets bifurcate towards margin, but faint towards apex; anterior margin round; posterior margin widely V-shaped (Fig. <xref ref-type="fig" rid="F11914913">3</xref>A). Intermediate valves broadly rectangular in shape, not beaked (Fig. <xref ref-type="fig" rid="F11914913">3</xref>B and C), dorso-ventrally rounded or subcarinated, somewhat high in frontal view, side slope slightly convex (Fig. <xref ref-type="fig" rid="F11914913">3</xref>J; elevation ratio of 0.46 in the 4<sup>th</sup> valve); anterior margin nearly straight to slightly convex, except for 2<sup>nd</sup> valve (Fig. <xref ref-type="fig" rid="F11914913">3</xref>B ; more convex than other intermediate valves, almost triangular); lateral margins somewhat round; posterior margin straight; tegmentum in central area (ca) with rows of densely small, elongate granules in quincunx or zig-zag patterns (Fig. <xref ref-type="fig" rid="F11914913">3</xref>I); lateral area (la) slightly raised, sculpted with 5–7 riblets, dividing to almost double towards margin, similar to head valve (Fig. <xref ref-type="fig" rid="F11914913">3</xref>B and C). Tail valve almost semicircular, as wide as head valve; anterior margin nearly straight (Fig. <xref ref-type="fig" rid="F11914913">3</xref>D); mucro (m) subcentral, not pointed; sculpture of antemucronal area (ama) similar to central area of intermediate valves; postmucronal area (pma) sculpted like head valve; postmucronal slope (pms) weakly concave (Fig. <xref ref-type="fig" rid="F11914913">3</xref>K). Articulamentum light blue, generally red violet in centre, very thin, reflecting colouration and patterns on tegmentum. Apophyses (ap; sutural laminae) short, delicate, triangular in 2<sup>nd</sup> valve, but broad rectangular in the other valves; jugal lamina (jl) extremely short; jugal sinus (js) shallow, nearly straight; insertion plate (ip) short, teeth (t) relatively smooth with varying size; slit formula 10–13/1/9–10, slit rays (slr) distinct (Fig. <xref ref-type="fig" rid="F11914913">3</xref>E–H). Eaves (e) narrow, solid (Fig. <xref ref-type="fig" rid="F11914913">3</xref>J).</p><p>Girdle: Perinotum scales (ps: length [L] 91–110.8 μm, width [W] 120.3–190.7 μm) small, oval, flat, slightly bent, sculpted with 9–16 fine longitudinal ribs converging to distal tip, densely overlapped, parallel to outer margin (Fig. <xref ref-type="fig" rid="F11914921">7</xref>A and B); peripheral scales of perinotum (pps: L 25.8–56.4 μm, W 33.8–86.5 μm) much smaller than perinotum scales, elongate-oval, with 4–7 fine, flat longitudinal ribs (Fig. <xref ref-type="fig" rid="F11914921">7</xref>A–C); marginal spicules of three types: large one (lmsp: L 67.2–87.6 μm, W 16.9 μm) flat-ovate, narrower to tip, blunt, with weakly longitudinal ribs, middle one (mmsp: L 68.2–80.3 μm, W 7.3–10 μm) long, nearly straight, smooth, rod-shaped with blunt tip and small one (smsp: L 22.1–33.5 μm, W 9.9–11.5 μm) very short, stout with strong radial ribs at tip (Fig. <xref ref-type="fig" rid="F11914921">7</xref>A and C); hyponotum scales (hs: L 56.7 μm, W 14.7 μm) hyaline, smooth, oblong, overlapped, radiated to outline (Fig. <xref ref-type="fig" rid="F11914921">7</xref>D).</p><p>Radula: Radula teeth symmetrical (Fig. <xref ref-type="fig" rid="F11914923">8</xref>A). Central tooth (c) small, narrow, keeled from basal, blade broader than stalk, deeply concaved, bent forward; centro-lateral teeth (cl) slightly taller than central tooth, cuspids thickened, convex; head (h) of major lateral teeth (mlt) bicuspid, cuspids sharp, tapering towards tip, inner cuspid longer than outer one; petaloid process (pp; wing) below at head of major lateral tooth, large, rectangular, inner distal concave; major uncinus teeth (mu) long, spatula-shaped with rounded tip; marginal teeth (im, mm, om) flat, increasing in size from inner to outer teeth.</p></tp:treatment-sec><tp:treatment-sec sec-type="Distribution"><title>Distribution</title><p>China, Hong Kong, Japan, Vietnam and Korea.</p><sec sec-type="Type locality"><title>Type locality</title><p>Japan: Sagami Misaki and Bonin Islands (Ogasawara).</p></sec></tp:treatment-sec><tp:treatment-sec sec-type="Taxon discussion"><title>Taxon discussion</title><p>This species is morphologically similar to <italic><tp:taxon-name><tp:taxon-name-part taxon-name-part-type="genus" reg="Ischnochiton">I.</tp:taxon-name-part><tp:taxon-name-part taxon-name-part-type="species" reg="comptus">comptus</tp:taxon-name-part></tp:taxon-name></italic> (Gould, 1859), but easily distinguished by the size and microstructure of its perinotum scales (Table <xref ref-type="table" rid="T11897466">2</xref>). <italic><tp:taxon-name><tp:taxon-name-part taxon-name-part-type="genus" reg="Ischnochiton">I.</tp:taxon-name-part><tp:taxon-name-part taxon-name-part-type="species" reg="boninensis">boninensis</tp:taxon-name-part></tp:taxon-name></italic> has small perinotum scales sculpted with conspicuous fine longitudinal ribs (Fig. <xref ref-type="fig" rid="F11914921">7</xref>A and B), while <italic><tp:taxon-name><tp:taxon-name-part taxon-name-part-type="genus" reg="Ischnochiton">I.</tp:taxon-name-part><tp:taxon-name-part taxon-name-part-type="species" reg="comptus">comptus</tp:taxon-name-part></tp:taxon-name></italic> displays relatively large, smooth, glossy scales (Fig. <xref ref-type="fig" rid="F11914921">7</xref>E and F). In contrast to the markedly high individual variations in tegmentum colour and pigmentation patterns, the mtDNA <italic>cox1</italic> sequences of this species showed moderate within-species variations, less than 1.8% (Fig. <xref ref-type="fig" rid="F11914911">2</xref>A and C–E, Table <xref ref-type="table" rid="T11897475">3</xref>), even amongst individuals sampled from different geographic regions (i.e. Japan and Korea).</p></tp:treatment-sec><tp:treatment-sec><!--Section generated to contain objects referenced in tp:taxon-treatment.--><fig id="F11914911" position="float" orientation="portrait"><object-id xmlns:xlink="http://www.w3.org/1999/xlink" content-type="arpha" xlink:type="simple">BA076E9C-D1DB-53C3-A700-F6D63FC379D4</object-id><object-id xmlns:xlink="http://www.w3.org/1999/xlink" content-type="doi" xlink:type="simple">10.3897/BDJ.12.e134521.figure2</object-id><label>Figure 2.</label><caption><p>External view of Korean <italic><tp:taxon-name><tp:taxon-name-part taxon-name-part-type="genus" reg="Ischnochiton">Ischnochiton</tp:taxon-name-part></tp:taxon-name></italic> species. <bold>A</bold> <italic><tp:taxon-name><tp:taxon-name-part taxon-name-part-type="genus" reg="Ischnochiton">I.</tp:taxon-name-part><tp:taxon-name-part taxon-name-part-type="species" reg="boninensis">boninensis</tp:taxon-name-part></tp:taxon-name></italic> from Jeju, dorsal view; <bold>B</bold> <italic><tp:taxon-name><tp:taxon-name-part taxon-name-part-type="genus" reg="Ischnochiton">I.</tp:taxon-name-part><tp:taxon-name-part taxon-name-part-type="species" reg="boninensis">boninensis</tp:taxon-name-part></tp:taxon-name></italic> from Jeju, ventral view; <bold>C</bold> <italic><tp:taxon-name><tp:taxon-name-part taxon-name-part-type="genus" reg="Ischnochiton">I.</tp:taxon-name-part><tp:taxon-name-part taxon-name-part-type="species" reg="boninensis">boninensis</tp:taxon-name-part></tp:taxon-name></italic> from Ulleng (NIBRIV0000863007), dorsal view; <bold>D</bold> <italic><tp:taxon-name><tp:taxon-name-part taxon-name-part-type="genus" reg="Ischnochiton">I.</tp:taxon-name-part><tp:taxon-name-part taxon-name-part-type="species" reg="boninensis">boninensis</tp:taxon-name-part></tp:taxon-name></italic> from Jeju, dorsal view; <bold>E</bold> <italic><tp:taxon-name><tp:taxon-name-part taxon-name-part-type="genus" reg="Ischnochiton">I.</tp:taxon-name-part><tp:taxon-name-part taxon-name-part-type="species" reg="boninensis">boninensis</tp:taxon-name-part></tp:taxon-name></italic> (=<italic><tp:taxon-name><tp:taxon-name-part taxon-name-part-type="genus" reg="Ischnochiton">I.</tp:taxon-name-part><tp:taxon-name-part taxon-name-part-type="species" reg="zebrinus">zebrinus</tp:taxon-name-part></tp:taxon-name></italic>) from Jeju (NIBRIV0000863047), dorsal view; <bold>F</bold> <italic><tp:taxon-name><tp:taxon-name-part taxon-name-part-type="genus" reg="Ischnochiton">I.</tp:taxon-name-part><tp:taxon-name-part taxon-name-part-type="species" reg="comptus">comptus</tp:taxon-name-part></tp:taxon-name></italic> from Jeju (NIBRIV0000863098), dorsal view; <bold>G</bold> <italic><tp:taxon-name><tp:taxon-name-part taxon-name-part-type="genus" reg="Ischnochiton">I.</tp:taxon-name-part><tp:taxon-name-part taxon-name-part-type="species" reg="comptus">comptus</tp:taxon-name-part></tp:taxon-name></italic> from Jeju (NIBRIV0000863098), ventral view; <bold>H</bold> <italic><tp:taxon-name><tp:taxon-name-part taxon-name-part-type="genus" reg="Ischnochiton">I.</tp:taxon-name-part><tp:taxon-name-part taxon-name-part-type="species" reg="comptus">comptus</tp:taxon-name-part></tp:taxon-name></italic> from Jeju, dorsal view; <bold>I</bold> <italic><tp:taxon-name><tp:taxon-name-part taxon-name-part-type="genus" reg="Ischnochiton">I.</tp:taxon-name-part><tp:taxon-name-part taxon-name-part-type="species" reg="comptus">comptus</tp:taxon-name-part></tp:taxon-name></italic> from Jeju, dorsal view (NIBRIV0000863020); <bold>J</bold> <italic><tp:taxon-name><tp:taxon-name-part taxon-name-part-type="genus" reg="Ischnochiton">I.</tp:taxon-name-part><tp:taxon-name-part taxon-name-part-type="species" reg="comptus">comptus</tp:taxon-name-part></tp:taxon-name></italic> from Uljin, dorsal view (NIBRIV0000863048); <bold>K</bold> <italic><tp:taxon-name><tp:taxon-name-part taxon-name-part-type="genus" reg="Ischnochiton">I.</tp:taxon-name-part><tp:taxon-name-part taxon-name-part-type="species" reg="hakodadensis">hakodadensis</tp:taxon-name-part></tp:taxon-name></italic> from Goseong (NIBRIV0000863028), dorsal view; <bold>L</bold> <italic><tp:taxon-name><tp:taxon-name-part taxon-name-part-type="genus" reg="Ischnochiton">I.</tp:taxon-name-part><tp:taxon-name-part taxon-name-part-type="species" reg="hakodadensis">hakodadensis</tp:taxon-name-part></tp:taxon-name></italic> from Goseong (NIBRIV0000863028), ventral view; <bold>M</bold> <italic><tp:taxon-name><tp:taxon-name-part taxon-name-part-type="genus" reg="Ischnochiton">I.</tp:taxon-name-part><tp:taxon-name-part taxon-name-part-type="species" reg="hakodadensis">hakodadensis</tp:taxon-name-part></tp:taxon-name></italic> from Goseong, dorsal view; <bold>N</bold> <italic><tp:taxon-name><tp:taxon-name-part taxon-name-part-type="genus" reg="Ischnochiton">I.</tp:taxon-name-part><tp:taxon-name-part taxon-name-part-type="species" reg="hayamii">hayamii</tp:taxon-name-part></tp:taxon-name></italic> from Ulsan (NIBRIV0000863103), dorsal view; <bold>O</bold> <italic><tp:taxon-name><tp:taxon-name-part taxon-name-part-type="genus" reg="Ischnochiton">I.</tp:taxon-name-part><tp:taxon-name-part taxon-name-part-type="species" reg="hayamii">hayamii</tp:taxon-name-part></tp:taxon-name></italic> from Ulsan (NIBRIV0000863103), ventral view. Scale bars: <bold>A</bold>–<bold>O</bold> = 5 mm. The NIBR voucher specimen numbers are provided in parentheses.</p></caption><graphic xmlns:xlink="http://www.w3.org/1999/xlink" xlink:href="bdj-12-e134521-g002.png" position="float" id="oo_1107401.png" orientation="portrait" xlink:type="simple"><uri content-type="original_file" xlink:type="simple">https://binary.pensoft.net/fig/1107401</uri></graphic></fig><fig id="F11914913" position="float" orientation="portrait"><object-id xmlns:xlink="http://www.w3.org/1999/xlink" content-type="arpha" xlink:type="simple">8989E29B-3018-5BAE-A8F0-6A01C36DB726</object-id><object-id xmlns:xlink="http://www.w3.org/1999/xlink" content-type="doi" xlink:type="simple">10.3897/BDJ.12.e134521.figure3</object-id><label>Figure 3.</label><caption><p>Valves of <italic><tp:taxon-name><tp:taxon-name-part taxon-name-part-type="genus" reg="Ischnochiton">I.</tp:taxon-name-part><tp:taxon-name-part taxon-name-part-type="species" reg="boninensis">boninensis</tp:taxon-name-part></tp:taxon-name></italic> from Jeju (NIBR voucher specimen no. NIBRIV0000863097). <bold>A</bold> head valve, dorsal view; <bold>B</bold> 2<sup>nd</sup> valve, dorsal view; <bold>C</bold> 4<sup>th</sup> valve, dorsal view; <bold>D</bold> tail valve, dorsal view; <bold>E</bold> head valve, ventral view; <bold>F</bold> 2<sup>nd</sup> valve, ventral view; <bold>G</bold> 4<sup>th</sup> valve, ventral view; <bold>H</bold> tail valve, ventral view; <bold>I</bold> 4<sup>th</sup> valve, detail of tegmentum surface of central area using scanning electron microscope; <bold>J</bold> 4<sup>th</sup> valve, frontal view; <bold>K</bold> tail valve, lateral view. Abbreviations: ama, antemucronal area; ap, apophyses; ca, central area; e, eave; ip, insertion plate; jl, jugal lamina; js, jugal sinus; la, lateral area; m, mucro; pma, postmucronal area; pms, postmucronal slope; sl, slit; slr, slit ray; t, tooth. Scale bars: <bold>A–H, J</bold> = 5 mm, <bold>I</bold> = 200 μm, <bold>K</bold> = 2 mm.</p></caption><graphic xmlns:xlink="http://www.w3.org/1999/xlink" xlink:href="bdj-12-e134521-g003.png" position="float" id="oo_1107406.png" orientation="portrait" xlink:type="simple"><uri content-type="original_file" xlink:type="simple">https://binary.pensoft.net/fig/1107406</uri></graphic></fig><fig id="F11914921" position="float" orientation="portrait"><object-id xmlns:xlink="http://www.w3.org/1999/xlink" content-type="arpha" xlink:type="simple">6C46AF01-0273-5311-8101-35DC0CC19D5E</object-id><object-id xmlns:xlink="http://www.w3.org/1999/xlink" content-type="doi" xlink:type="simple">10.3897/BDJ.12.e134521.figure7</object-id><label>Figure 7.</label><caption><p>Microstructure of girdles in <italic><tp:taxon-name><tp:taxon-name-part taxon-name-part-type="genus" reg="Ischnochiton">Ischnochiton</tp:taxon-name-part></tp:taxon-name></italic> species using scanning electron microscope. <bold>A–D</bold> <italic><tp:taxon-name><tp:taxon-name-part taxon-name-part-type="genus" reg="Ischnochiton">I.</tp:taxon-name-part><tp:taxon-name-part taxon-name-part-type="species" reg="boninensis">boninensis</tp:taxon-name-part></tp:taxon-name></italic>; <bold>E–H</bold> <italic><tp:taxon-name><tp:taxon-name-part taxon-name-part-type="genus" reg="Ischnochiton">I.</tp:taxon-name-part><tp:taxon-name-part taxon-name-part-type="species" reg="comptus">comptus</tp:taxon-name-part></tp:taxon-name></italic> (NIBRIV0000863098); <bold>I–L</bold> <italic><tp:taxon-name><tp:taxon-name-part taxon-name-part-type="genus" reg="Ischnochiton">I.</tp:taxon-name-part><tp:taxon-name-part taxon-name-part-type="species" reg="hakodadensis">hakodadensis</tp:taxon-name-part></tp:taxon-name></italic> (NIBRIV0000863046); <bold>M–P</bold> <italic><tp:taxon-name><tp:taxon-name-part taxon-name-part-type="genus" reg="Ischnochiton">I.</tp:taxon-name-part><tp:taxon-name-part taxon-name-part-type="species" reg="hayamii">hayamii</tp:taxon-name-part></tp:taxon-name></italic> (NIBRIV0000863103); <bold>A</bold> perinotum scales and marginal spicules of <italic><tp:taxon-name><tp:taxon-name-part taxon-name-part-type="genus" reg="Ischnochiton">I.</tp:taxon-name-part><tp:taxon-name-part taxon-name-part-type="species" reg="boninensis">boninensis</tp:taxon-name-part></tp:taxon-name></italic>; <bold>B</bold> perinotum scales of <italic><tp:taxon-name><tp:taxon-name-part taxon-name-part-type="genus" reg="Ischnochiton">I.</tp:taxon-name-part><tp:taxon-name-part taxon-name-part-type="species" reg="boninensis">boninensis</tp:taxon-name-part></tp:taxon-name></italic>; <bold>C</bold> marginal spicules of <italic><tp:taxon-name><tp:taxon-name-part taxon-name-part-type="genus" reg="Ischnochiton">I.</tp:taxon-name-part><tp:taxon-name-part taxon-name-part-type="species" reg="boninensis">boninensis</tp:taxon-name-part></tp:taxon-name></italic>; <bold>D</bold> hyponotum scales of <italic><tp:taxon-name><tp:taxon-name-part taxon-name-part-type="genus" reg="Ischnochiton">I.</tp:taxon-name-part><tp:taxon-name-part taxon-name-part-type="species" reg="boninensis">boninensis</tp:taxon-name-part></tp:taxon-name></italic>; <bold>E</bold> perinotum scales and marginal spicules of <italic><tp:taxon-name><tp:taxon-name-part taxon-name-part-type="genus" reg="Ischnochiton">I.</tp:taxon-name-part><tp:taxon-name-part taxon-name-part-type="species" reg="comptus">comptus</tp:taxon-name-part></tp:taxon-name></italic>; <bold>F</bold> perinotum scales of <italic><tp:taxon-name><tp:taxon-name-part taxon-name-part-type="genus" reg="Ischnochiton">I.</tp:taxon-name-part><tp:taxon-name-part taxon-name-part-type="species" reg="comptus">comptus</tp:taxon-name-part></tp:taxon-name></italic>; <bold>G</bold> marginal spicules of <italic><tp:taxon-name><tp:taxon-name-part taxon-name-part-type="genus" reg="Ischnochiton">I.</tp:taxon-name-part><tp:taxon-name-part taxon-name-part-type="species" reg="comptus">comptus</tp:taxon-name-part></tp:taxon-name></italic>; <bold>H</bold> hyponotum scales of <italic><tp:taxon-name><tp:taxon-name-part taxon-name-part-type="genus" reg="Ischnochiton">I.</tp:taxon-name-part><tp:taxon-name-part taxon-name-part-type="species" reg="comptus">comptus</tp:taxon-name-part></tp:taxon-name></italic>; <bold>I</bold> perinotum scales and marginal spicules of <italic><tp:taxon-name><tp:taxon-name-part taxon-name-part-type="genus" reg="Ischnochiton">I.</tp:taxon-name-part><tp:taxon-name-part taxon-name-part-type="species" reg="hakodadensis">hakodadensis</tp:taxon-name-part></tp:taxon-name></italic>; <bold>J</bold> perinotum scales of <italic><tp:taxon-name><tp:taxon-name-part taxon-name-part-type="genus" reg="Ischnochiton">I.</tp:taxon-name-part><tp:taxon-name-part taxon-name-part-type="species" reg="hakodadensis">hakodadensis</tp:taxon-name-part></tp:taxon-name></italic>; <bold>K</bold> marginal spicules of <italic><tp:taxon-name><tp:taxon-name-part taxon-name-part-type="genus" reg="Ischnochiton">I.</tp:taxon-name-part><tp:taxon-name-part taxon-name-part-type="species" reg="hakodadensis">hakodadensis</tp:taxon-name-part></tp:taxon-name></italic>; <bold>L</bold> hyponotum scales of <italic><tp:taxon-name><tp:taxon-name-part taxon-name-part-type="genus" reg="Ischnochiton">I.</tp:taxon-name-part><tp:taxon-name-part taxon-name-part-type="species" reg="hakodadensis">hakodadensis</tp:taxon-name-part></tp:taxon-name></italic>; <bold>M</bold> perinotum scales and marginal spicules of <italic><tp:taxon-name><tp:taxon-name-part taxon-name-part-type="genus" reg="Ischnochiton">I.</tp:taxon-name-part><tp:taxon-name-part taxon-name-part-type="species" reg="hayamii">hayamii</tp:taxon-name-part></tp:taxon-name></italic>; <bold>N</bold> perinotum scales of <italic><tp:taxon-name><tp:taxon-name-part taxon-name-part-type="genus" reg="Ischnochiton">I.</tp:taxon-name-part><tp:taxon-name-part taxon-name-part-type="species" reg="hayamii">hayamii</tp:taxon-name-part></tp:taxon-name></italic>; <bold>O</bold> marginal spicules of <italic><tp:taxon-name><tp:taxon-name-part taxon-name-part-type="genus" reg="Ischnochiton">I.</tp:taxon-name-part><tp:taxon-name-part taxon-name-part-type="species" reg="hayamii">hayamii</tp:taxon-name-part></tp:taxon-name></italic>; <bold>P</bold> hyponotum scales of <italic><tp:taxon-name><tp:taxon-name-part taxon-name-part-type="genus" reg="Ischnochiton">I.</tp:taxon-name-part><tp:taxon-name-part taxon-name-part-type="species" reg="hayamii">hayamii</tp:taxon-name-part></tp:taxon-name></italic>. Abbreviations: hs, hyponotum scale; lmsp, large marginal spicule; mmsp, middle marginal spicule; pps, peripheral perinotum scale; ps, perinotum scale; smsp, small marginal spicule. Scale bars: <bold>A–P</bold> = 50 μm. The NIBR voucher specimen numbers are provided in parentheses.</p></caption><graphic xmlns:xlink="http://www.w3.org/1999/xlink" xlink:href="bdj-12-e134521-g007.png" position="float" id="oo_1107413.png" orientation="portrait" xlink:type="simple"><uri content-type="original_file" xlink:type="simple">https://binary.pensoft.net/fig/1107413</uri></graphic></fig><fig id="F11914923" position="float" orientation="portrait"><object-id xmlns:xlink="http://www.w3.org/1999/xlink" content-type="arpha" xlink:type="simple">C3ED0961-3966-514D-BA95-A71B1E329C9F</object-id><object-id xmlns:xlink="http://www.w3.org/1999/xlink" content-type="doi" xlink:type="simple">10.3897/BDJ.12.e134521.figure8</object-id><label>Figure 8.</label><caption><p>Microstructure of radula of <italic><tp:taxon-name><tp:taxon-name-part taxon-name-part-type="genus" reg="Ischnochiton">Ischnochiton</tp:taxon-name-part></tp:taxon-name></italic> species using scanning electron microscope. <bold>A</bold> <italic><tp:taxon-name><tp:taxon-name-part taxon-name-part-type="genus" reg="Ischnochiton">I.</tp:taxon-name-part><tp:taxon-name-part taxon-name-part-type="species" reg="boninensis">boninensis</tp:taxon-name-part></tp:taxon-name></italic> (NIBRIV0000863095); <bold>B</bold> <italic><tp:taxon-name><tp:taxon-name-part taxon-name-part-type="genus" reg="Ischnochiton">I.</tp:taxon-name-part><tp:taxon-name-part taxon-name-part-type="species" reg="comptus">comptus</tp:taxon-name-part></tp:taxon-name></italic> (NIBRIV0000863098); <bold>C</bold> <italic><tp:taxon-name><tp:taxon-name-part taxon-name-part-type="genus" reg="Ischnochiton">I.</tp:taxon-name-part><tp:taxon-name-part taxon-name-part-type="species" reg="hakodadensis">hakodadensis</tp:taxon-name-part></tp:taxon-name></italic>; <bold>D</bold> <italic><tp:taxon-name><tp:taxon-name-part taxon-name-part-type="genus" reg="Ischnochiton">I.</tp:taxon-name-part><tp:taxon-name-part taxon-name-part-type="species" reg="hayamii">hayamii</tp:taxon-name-part></tp:taxon-name></italic> (NIBRIV0000863103). Abbreviations: c, central tooth; cl, centro-lateral tooth; h, head of major lateral tooth; im, inner marginal tooth; isl, inner small lateral tooth; mlt, major lateral tooth; mm, middle marginal tooth; mu, major uncinus tooth, om; outer marginal tooth; osl, outer small lateral tooth; pp, petaloid process. Scale bars: <bold>A–D</bold> = 100 μm. The NIBR voucher specimen numbers are provided in parentheses.</p></caption><graphic xmlns:xlink="http://www.w3.org/1999/xlink" xlink:href="bdj-12-e134521-g008.png" position="float" id="oo_1107415.png" orientation="portrait" xlink:type="simple"><uri content-type="original_file" xlink:type="simple">https://binary.pensoft.net/fig/1107415</uri></graphic></fig><table-wrap id="T11897466" position="float" orientation="portrait"><label>Table 2.</label><caption><p>Morphological comparison among four Korean <italic><tp:taxon-name><tp:taxon-name-part taxon-name-part-type="genus" reg="Ischnochiton">Ischnochiton</tp:taxon-name-part></tp:taxon-name></italic> species.</p></caption><table rules="all" border="1"><tbody><tr><td rowspan="1" colspan="1"/><td rowspan="1" colspan="1">
              <italic>
                <tp:taxon-name><tp:taxon-name-part taxon-name-part-type="genus" reg="Ischnochiton">I.</tp:taxon-name-part><tp:taxon-name-part taxon-name-part-type="species" reg="boninensis">boninensis</tp:taxon-name-part></tp:taxon-name>
              </italic>
            </td><td rowspan="1" colspan="1">
              <italic>
                <tp:taxon-name><tp:taxon-name-part taxon-name-part-type="genus" reg="Ischnochiton">I.</tp:taxon-name-part><tp:taxon-name-part taxon-name-part-type="species" reg="comptus">comptus</tp:taxon-name-part></tp:taxon-name>
              </italic>
            </td><td rowspan="1" colspan="1">
              <italic>
                <tp:taxon-name><tp:taxon-name-part taxon-name-part-type="genus" reg="Ischnochiton">I.</tp:taxon-name-part><tp:taxon-name-part taxon-name-part-type="species" reg="hakodadensis">hakodadensis</tp:taxon-name-part></tp:taxon-name>
              </italic>
            </td><td rowspan="1" colspan="1">
              <italic>
                <tp:taxon-name><tp:taxon-name-part taxon-name-part-type="genus" reg="Ischnochiton">I.</tp:taxon-name-part><tp:taxon-name-part taxon-name-part-type="species" reg="hayamii">hayamii</tp:taxon-name-part></tp:taxon-name>
              </italic>
            </td></tr><tr><td rowspan="1" colspan="1">Body shape</td><td rowspan="1" colspan="1">elongate-oval</td><td rowspan="1" colspan="1">oval</td><td rowspan="1" colspan="1">oval</td><td rowspan="1" colspan="1">oval</td></tr><tr><td rowspan="1" colspan="1">Adult body size</td><td rowspan="1" colspan="1">medium<break/>(12.9–26 mm)</td><td rowspan="1" colspan="1">medium<break/>(15.7–19.4 mm)</td><td rowspan="1" colspan="1">medium<break/>(18.6–25 mm)</td><td rowspan="1" colspan="1">small<break/>(13–15.2 mm)</td></tr><tr><td rowspan="1" colspan="1">Dorsal elevation</td><td rowspan="1" colspan="1">moderate</td><td rowspan="1" colspan="1">moderate</td><td rowspan="1" colspan="1">moderate</td><td rowspan="1" colspan="1">moderate</td></tr><tr><td rowspan="1" colspan="1">Back shape<break/>(in frontal view)</td><td rowspan="1" colspan="1">rounded</td><td rowspan="1" colspan="1">subcarinated</td><td rowspan="1" colspan="1">subcarinated</td><td rowspan="1" colspan="1">carinated</td></tr><tr><td rowspan="1" colspan="1">Central area of intermediate valve</td><td rowspan="1" colspan="1">small, elongate granules in quincunx pattern</td><td rowspan="1" colspan="1">low, oval granules in quincunx pattern</td><td rowspan="1" colspan="1">almost smooth</td><td rowspan="1" colspan="1">minute granules in quincunx pattern</td></tr><tr><td rowspan="1" colspan="1">Lateral area of intermediate valve</td><td rowspan="1" colspan="1">slightly raised,<break/>with 5–7 radial ribs</td><td rowspan="1" colspan="1">somewhat raised,<break/>with 4–5 faint radial ribs</td><td rowspan="1" colspan="1">slightly raised,<break/>with 6–8 fine radial ribs and strong growth lines</td><td rowspan="1" colspan="1">hardly raised, almost smooth with faint radial ribs</td></tr><tr><td rowspan="1" colspan="1">Number of slit on intermediate valve</td><td rowspan="1" colspan="1">1</td><td rowspan="1" colspan="1">1</td><td rowspan="1" colspan="1">2–3</td><td rowspan="1" colspan="1">1</td></tr><tr><td rowspan="1" colspan="1">Mucro</td><td rowspan="1" colspan="1">subcentral</td><td rowspan="1" colspan="1">subcentral</td><td rowspan="1" colspan="1">antemedian</td><td rowspan="1" colspan="1">subcentral</td></tr><tr><td rowspan="1" colspan="1">Postmucronal slope</td><td rowspan="1" colspan="1">weakly concave</td><td rowspan="1" colspan="1">straight</td><td rowspan="1" colspan="1">steep, straight</td><td rowspan="1" colspan="1">concave</td></tr><tr><td rowspan="1" colspan="1">Perinotum scales</td><td rowspan="1" colspan="1">arranged parallel,<break/>small (150–250 μm), with 8–18 fine ribs</td><td rowspan="1" colspan="1">arranged parallel,<break/>large (300–400 μm), smooth</td><td rowspan="1" colspan="1">arranged diagonally,<break/>medium (200–300 μm), nearly smooth with faint ribs</td><td rowspan="1" colspan="1">arranged parallel,<break/>small (150–250 μm), almost smooth with weakly fine ribs</td></tr><tr><td rowspan="1" colspan="1">Radula: major lateral teeth</td><td rowspan="1" colspan="1">bicuspid, sharp</td><td rowspan="1" colspan="1">bicuspid, short, angled</td><td rowspan="1" colspan="1">bicuspid, blunted</td><td rowspan="1" colspan="1">bicuspid, rounded</td></tr></tbody></table></table-wrap><table-wrap id="T11897475" position="float" orientation="portrait"><label>Table 3.</label><caption><p>Uncorrected <italic>p</italic>-distances (%) for the mtDNA <italic>cox1</italic> sequences amongst seven north-western Pacific <italic><tp:taxon-name><tp:taxon-name-part taxon-name-part-type="genus" reg="Ischnochiton">Ischnochiton</tp:taxon-name-part></tp:taxon-name></italic> species. The bold type indicates <italic>p</italic>-distances amongst individuals of the same species.</p></caption><table rules="all" border="1"><tbody><tr><td rowspan="1" colspan="1"/><td rowspan="1" colspan="1">
              <italic>
                <tp:taxon-name><tp:taxon-name-part taxon-name-part-type="genus" reg="Ischnochiton">I.</tp:taxon-name-part><tp:taxon-name-part taxon-name-part-type="species" reg="hayamii">hayamii</tp:taxon-name-part></tp:taxon-name>
              </italic>
            </td><td rowspan="1" colspan="1">
              <italic>
                <tp:taxon-name><tp:taxon-name-part taxon-name-part-type="genus" reg="Ischnochiton">I.</tp:taxon-name-part><tp:taxon-name-part taxon-name-part-type="species" reg="boninensis">boninensis</tp:taxon-name-part></tp:taxon-name>
              </italic>
            </td><td rowspan="1" colspan="1">
              <italic>
                <tp:taxon-name><tp:taxon-name-part taxon-name-part-type="genus" reg="Ischnochiton">I.</tp:taxon-name-part><tp:taxon-name-part taxon-name-part-type="species" reg="paululus">paululus</tp:taxon-name-part></tp:taxon-name>
              </italic>
            </td><td rowspan="1" colspan="1">
              <italic>
                <tp:taxon-name><tp:taxon-name-part taxon-name-part-type="genus" reg="Ischnochiton">I.</tp:taxon-name-part><tp:taxon-name-part taxon-name-part-type="species" reg="poppei">poppei</tp:taxon-name-part></tp:taxon-name>
              </italic>
            </td><td rowspan="1" colspan="1">
              <italic>
                <tp:taxon-name><tp:taxon-name-part taxon-name-part-type="genus" reg="Ischnochiton">I.</tp:taxon-name-part><tp:taxon-name-part taxon-name-part-type="species" reg="comptus">comptus</tp:taxon-name-part></tp:taxon-name>
              </italic>
            </td><td rowspan="1" colspan="1">
              <italic>
                <tp:taxon-name><tp:taxon-name-part taxon-name-part-type="genus" reg="Ischnochiton">I.</tp:taxon-name-part><tp:taxon-name-part taxon-name-part-type="species" reg="manazuruensis">manazuruensis</tp:taxon-name-part></tp:taxon-name>
              </italic>
            </td><td rowspan="1" colspan="1">
              <italic>
                <tp:taxon-name><tp:taxon-name-part taxon-name-part-type="genus" reg="Ischnochiton">I.</tp:taxon-name-part><tp:taxon-name-part taxon-name-part-type="species" reg="hakodadensis">hakodadensis</tp:taxon-name-part></tp:taxon-name>
              </italic>
            </td></tr><tr><td rowspan="1" colspan="1">
              <italic>
                <tp:taxon-name><tp:taxon-name-part taxon-name-part-type="genus" reg="Ischnochiton">I.</tp:taxon-name-part><tp:taxon-name-part taxon-name-part-type="species" reg="hayamii">hayamii</tp:taxon-name-part></tp:taxon-name>
              </italic>
            </td><td rowspan="1" colspan="1">
              <bold>0–2.15</bold>
            </td><td rowspan="1" colspan="1"/><td rowspan="1" colspan="1"/><td rowspan="1" colspan="1"/><td rowspan="1" colspan="1"/><td rowspan="1" colspan="1"/><td rowspan="1" colspan="1"/></tr><tr><td rowspan="1" colspan="1">
              <italic>
                <tp:taxon-name><tp:taxon-name-part taxon-name-part-type="genus" reg="Ischnochiton">I.</tp:taxon-name-part><tp:taxon-name-part taxon-name-part-type="species" reg="boninensis">boninensis</tp:taxon-name-part></tp:taxon-name>
              </italic>
            </td><td rowspan="1" colspan="1">10.23–12.03</td><td rowspan="1" colspan="1">
              <bold>0–1.80</bold>
            </td><td rowspan="1" colspan="1"/><td rowspan="1" colspan="1"/><td rowspan="1" colspan="1"/><td rowspan="1" colspan="1"/><td rowspan="1" colspan="1"/></tr><tr><td rowspan="1" colspan="1">
              <italic>
                <tp:taxon-name><tp:taxon-name-part taxon-name-part-type="genus" reg="Ischnochiton">I.</tp:taxon-name-part><tp:taxon-name-part taxon-name-part-type="species" reg="paululus">paululus</tp:taxon-name-part></tp:taxon-name>
              </italic>
            </td><td rowspan="1" colspan="1">11.85–13.11</td><td rowspan="1" colspan="1">13.82–14.72</td><td rowspan="1" colspan="1">–</td><td rowspan="1" colspan="1"/><td rowspan="1" colspan="1"/><td rowspan="1" colspan="1"/><td rowspan="1" colspan="1"/></tr><tr><td rowspan="1" colspan="1">
              <italic>
                <tp:taxon-name><tp:taxon-name-part taxon-name-part-type="genus" reg="Ischnochiton">I.</tp:taxon-name-part><tp:taxon-name-part taxon-name-part-type="species" reg="poppei">poppei</tp:taxon-name-part></tp:taxon-name>
              </italic>
            </td><td rowspan="1" colspan="1">12.57–12.75</td><td rowspan="1" colspan="1">10.95–11.67</td><td rowspan="1" colspan="1">13.64</td><td rowspan="1" colspan="1">–</td><td rowspan="1" colspan="1"/><td rowspan="1" colspan="1"/><td rowspan="1" colspan="1"/></tr><tr><td rowspan="1" colspan="1">
              <italic>
                <tp:taxon-name><tp:taxon-name-part taxon-name-part-type="genus" reg="Ischnochiton">I.</tp:taxon-name-part><tp:taxon-name-part taxon-name-part-type="species" reg="comptus">comptus</tp:taxon-name-part></tp:taxon-name>
              </italic>
            </td><td rowspan="1" colspan="1">12.21–14.18</td><td rowspan="1" colspan="1">12.03–13.11</td><td rowspan="1" colspan="1">13.64–14.36</td><td rowspan="1" colspan="1">11.31–12.03</td><td rowspan="1" colspan="1">
              <bold>0–1.28</bold>
            </td><td rowspan="1" colspan="1"/><td rowspan="1" colspan="1"/></tr><tr><td rowspan="1" colspan="1">
              <italic>
                <tp:taxon-name><tp:taxon-name-part taxon-name-part-type="genus" reg="Ischnochiton">I.</tp:taxon-name-part><tp:taxon-name-part taxon-name-part-type="species" reg="manazuruensis">manazuruensis</tp:taxon-name-part></tp:taxon-name>
              </italic>
            </td><td rowspan="1" colspan="1">12.75–15.08</td><td rowspan="1" colspan="1">12.03–13.82</td><td rowspan="1" colspan="1">15.08–15.80</td><td rowspan="1" colspan="1">14.00–15.44</td><td rowspan="1" colspan="1">11.49–13.46</td><td rowspan="1" colspan="1">
              <bold>0.18–3.05</bold>
            </td><td rowspan="1" colspan="1"/></tr><tr><td rowspan="1" colspan="1">
              <italic>
                <tp:taxon-name><tp:taxon-name-part taxon-name-part-type="genus" reg="Ischnochiton">I.</tp:taxon-name-part><tp:taxon-name-part taxon-name-part-type="species" reg="hakodadensis">hakodadensis</tp:taxon-name-part></tp:taxon-name>
              </italic>
            </td><td rowspan="1" colspan="1">15.80–16.70</td><td rowspan="1" colspan="1">15.98–16.88</td><td rowspan="1" colspan="1">19.57–19.93</td><td rowspan="1" colspan="1">15.80–16.16</td><td rowspan="1" colspan="1">15.80–16.70</td><td rowspan="1" colspan="1">16.34–17.41</td><td rowspan="1" colspan="1">
              <bold>0–0.90</bold>
            </td></tr></tbody></table></table-wrap></tp:treatment-sec><ref-list><ref id="B11897828"><element-citation xmlns:xlink="http://www.w3.org/1999/xlink" publication-type="article" xlink:type="simple"><person-group person-group-type="author"><name name-style="western"><surname>Bergenhayn</surname><given-names>J. R. M</given-names></name></person-group><year>1933</year><article-title>Die Loricaten von Prof. Dr. Sixten Bocks Expedition nach Japan und den Bonin-Inseln, 1914</article-title><source>Kungl. Svenska Vetnskapsakademiens Handlingar</source><volume>12</volume><issue>4</issue><fpage>1</fpage><lpage>58</lpage></element-citation></ref><ref id="B11914752"><element-citation xmlns:xlink="http://www.w3.org/1999/xlink" publication-type="article" xlink:type="simple"><person-group person-group-type="author"><name name-style="western"><surname>Taki</surname><given-names>I. s.</given-names></name></person-group><year>1938</year><article-title>Report of the biological survey of Mutsu Bay 31. Studies of chitons of Mutsu Bay with general discussion on chitons of Japan</article-title><source>The Science Reports of the Tôhoku Imperial University</source><volume>12</volume><fpage>323</fpage><lpage>423</lpage></element-citation></ref><ref id="B11914499"><element-citation xmlns:xlink="http://www.w3.org/1999/xlink" publication-type="book" xlink:type="simple"><person-group person-group-type="author"><name name-style="western"><surname>Kang</surname><given-names>YS</given-names></name></person-group><year>1971</year><source>Nomina Animalium Koreanorum (3)</source><publisher-name>Hyang Moon Co.</publisher-name><publisher-loc>Seoul</publisher-loc><size units="page">180</size><comment content-type="language">Korean</comment></element-citation></ref><ref id="B11914442"><element-citation xmlns:xlink="http://www.w3.org/1999/xlink" publication-type="book" xlink:type="simple"><person-group person-group-type="author"><name name-style="western"><surname>Kaas</surname><given-names>P</given-names></name><name name-style="western"><surname>Van Belle</surname><given-names>R. A.</given-names></name></person-group><year>1980</year><source>Catalogue of living Chitons (<tp:taxon-name><tp:taxon-name-part taxon-name-part-type="phylum">Mollusca</tp:taxon-name-part></tp:taxon-name>: <tp:taxon-name><tp:taxon-name-part taxon-name-part-type="class">Polyplacophora</tp:taxon-name-part></tp:taxon-name>).</source><publisher-name>E. J. Brill,</publisher-name><publisher-loc>Rotterdam</publisher-loc><size units="page">144</size><pub-id pub-id-type="doi">10.1163/9789004630628</pub-id></element-citation></ref><ref id="B11914491"><element-citation xmlns:xlink="http://www.w3.org/1999/xlink" publication-type="book" xlink:type="simple"><person-group person-group-type="author"><name name-style="western"><surname>Kaas</surname><given-names>P</given-names></name><name name-style="western"><surname>Van Belle</surname><given-names>R. A.</given-names></name></person-group><year>1998</year><source>Catalogue of living chitons (<tp:taxon-name><tp:taxon-name-part taxon-name-part-type="phylum">Mollusca</tp:taxon-name-part></tp:taxon-name>, <tp:taxon-name><tp:taxon-name-part taxon-name-part-type="class">Polyplacophora</tp:taxon-name-part></tp:taxon-name>)</source><edition>2nd Revised Edition</edition><publisher-name>Dr. W. Backhuys</publisher-name><publisher-loc>Leiden</publisher-loc><size units="page">204</size></element-citation></ref><ref id="B11914516"><element-citation xmlns:xlink="http://www.w3.org/1999/xlink" publication-type="book" xlink:type="simple"><person-group person-group-type="author"><name name-style="western"><surname>Kira</surname><given-names>T</given-names></name></person-group><year>1982</year><source>Coloured illustrations of the shells of Japan. Vol. 1. 28th printing</source><publisher-name>Hoikusha Publishing Co.</publisher-name><publisher-loc>Osaka</publisher-loc><size units="page">240</size><comment content-type="language">Japanese</comment></element-citation></ref><ref id="B11914666"><element-citation xmlns:xlink="http://www.w3.org/1999/xlink" publication-type="article" xlink:type="simple"><person-group person-group-type="author"><name name-style="western"><surname>Saito</surname><given-names>H</given-names></name></person-group><year>1995</year><article-title>The chiton fauna of Onagawa Bay</article-title><source>Memoirs of the National Science Museum</source><volume>28</volume><fpage>99</fpage><lpage>112</lpage></element-citation></ref><ref id="B11917031"><element-citation xmlns:xlink="http://www.w3.org/1999/xlink" publication-type="chapter" xlink:type="simple"><person-group person-group-type="author"><name name-style="western"><surname>Saito</surname><given-names>Hiroshi</given-names></name></person-group><year>2000</year><chapter-title>Polyplacophora</chapter-title><person-group person-group-type="editor"><name name-style="western"><surname>Okutani</surname><given-names>T</given-names></name></person-group><source>Marine mollusks in Japan</source><publisher-name>Tokai University Press</publisher-name><publisher-loc>Tokyo</publisher-loc><size units="page">4‑23</size></element-citation></ref><ref id="B11917044"><element-citation xmlns:xlink="http://www.w3.org/1999/xlink" publication-type="chapter" xlink:type="simple"><person-group person-group-type="author"><name name-style="western"><surname>Saito</surname><given-names>Hiroshi</given-names></name></person-group><year>2017</year><chapter-title>Polyplacophora</chapter-title><person-group person-group-type="editor"><name name-style="western"><surname>Okutani</surname><given-names>T</given-names></name></person-group><source>Marine mollusks in Japan</source><edition>2nd edition</edition><publisher-name>Tokai University Press</publisher-name><publisher-loc>Tokyo</publisher-loc><size units="page">46‑55, 728‑738</size></element-citation></ref><ref id="B11914718"><element-citation xmlns:xlink="http://www.w3.org/1999/xlink" publication-type="book" xlink:type="simple"><person-group person-group-type="author"><name name-style="western"><surname>Slieker</surname><given-names>F. J. A.</given-names></name></person-group><year>2000</year><source>Chitons of the world: An illustrated synopsis of recent polyplacophora</source><publisher-name>L’Informatore Piceno</publisher-name><publisher-loc>Ancona</publisher-loc><size units="page">154</size></element-citation></ref><ref id="B11914624"><element-citation xmlns:xlink="http://www.w3.org/1999/xlink" publication-type="article" xlink:type="simple"><person-group person-group-type="author"><name name-style="western"><surname>Owada</surname><given-names>Masato</given-names></name></person-group><year>2016</year><article-title>A new cryptic species distinguished from <italic><tp:taxon-name><tp:taxon-name-part taxon-name-part-type="genus" reg="Ischnochiton">Ischnochiton</tp:taxon-name-part><tp:taxon-name-part taxon-name-part-type="species" reg="comptus">comptus</tp:taxon-name-part></tp:taxon-name></italic> (Gould, 1859) (<tp:taxon-name><tp:taxon-name-part taxon-name-part-type="class">Polyplacophora</tp:taxon-name-part></tp:taxon-name>: <tp:taxon-name><tp:taxon-name-part taxon-name-part-type="family">Ischnochitonidae</tp:taxon-name-part></tp:taxon-name>) in central Honshu, Japan</article-title><source>Molluscan Research</source><volume>36</volume><issue>4</issue><fpage>255</fpage><lpage>263</lpage><pub-id pub-id-type="doi">10.1080/13235818.2016.1150772</pub-id></element-citation></ref><ref id="B11914734"><element-citation xmlns:xlink="http://www.w3.org/1999/xlink" publication-type="article" xlink:type="simple"><person-group person-group-type="author"><name name-style="western"><surname>Sirenko</surname><given-names>B. I.</given-names></name><name name-style="western"><surname>Zhang</surname><given-names>J</given-names></name></person-group><year>2019</year><article-title>Chitons (<tp:taxon-name><tp:taxon-name-part taxon-name-part-type="phylum">Mollusca</tp:taxon-name-part></tp:taxon-name>: <tp:taxon-name><tp:taxon-name-part taxon-name-part-type="class">Polyplacophora</tp:taxon-name-part></tp:taxon-name>) of Hainan Island and vicinity, South China Sea</article-title><source>Zootaxa</source><volume>4564</volume><fpage>1</fpage><lpage>40</lpage><pub-id pub-id-type="doi">10.11646/zootaxa.4564.1.1</pub-id></element-citation></ref><ref id="B11914770"><element-citation xmlns:xlink="http://www.w3.org/1999/xlink" publication-type="article" xlink:type="simple"><person-group person-group-type="author"><name name-style="western"><surname>Taki</surname><given-names>I. w.</given-names></name></person-group><year>1964</year><article-title>On the chiton fauna of Japan (1). The status of <italic><tp:taxon-name><tp:taxon-name-part taxon-name-part-type="genus" reg="Ischnochiton">Ischnochiton</tp:taxon-name-part><tp:taxon-name-part taxon-name-part-type="species" reg="comptus">comptus</tp:taxon-name-part></tp:taxon-name></italic> and <italic><tp:taxon-name><tp:taxon-name-part taxon-name-part-type="genus" reg="Ischnochiton">I.</tp:taxon-name-part><tp:taxon-name-part taxon-name-part-type="species" reg="boninensis">boninensis</tp:taxon-name-part></tp:taxon-name></italic></article-title><source>Venus</source><volume>22</volume><issue>4</issue><fpage>342</fpage><lpage>350</lpage></element-citation></ref><ref id="B11914761"><element-citation xmlns:xlink="http://www.w3.org/1999/xlink" publication-type="article" xlink:type="simple"><person-group person-group-type="author"><name name-style="western"><surname>Taki</surname><given-names>I. s.</given-names></name></person-group><year>1962</year><article-title>A list of the <tp:taxon-name><tp:taxon-name-part taxon-name-part-type="class">Polyplacophora</tp:taxon-name-part></tp:taxon-name> from Japanese Islands and vicinity</article-title><source>Venus</source><volume>22</volume><issue>1</issue><fpage>29</fpage><lpage>53</lpage></element-citation></ref><ref id="B11914387"><element-citation xmlns:xlink="http://www.w3.org/1999/xlink" publication-type="book" xlink:type="simple"><person-group person-group-type="author"><name name-style="western"><surname>Higo</surname><given-names>S</given-names></name></person-group><year>1973</year><source>A catalogue of molluscan fauna of the Japanese Islands and the adjacent area</source><publisher-name>Nagasaki Biological Society</publisher-name><publisher-loc>Nagasaki</publisher-loc><size units="page">397</size><comment content-type="language">Japanese</comment></element-citation></ref><ref id="B11914863"><element-citation xmlns:xlink="http://www.w3.org/1999/xlink" publication-type="thesis" xlink:type="simple"><person-group person-group-type="author"><name name-style="western"><surname>Yum</surname><given-names>S. S.</given-names></name></person-group><year>1988</year><source>Classification and distribution of the Korean <tp:taxon-name><tp:taxon-name-part taxon-name-part-type="class">Polyplacophora</tp:taxon-name-part></tp:taxon-name> (<tp:taxon-name><tp:taxon-name-part taxon-name-part-type="phylum">Mollusca</tp:taxon-name-part></tp:taxon-name>)</source><publisher-name>Sung Kyun Kwan University</publisher-name><publisher-loc>Suwon</publisher-loc><size units="page">104</size><comment content-type="language">Korean</comment></element-citation></ref><ref id="B11914467"><element-citation xmlns:xlink="http://www.w3.org/1999/xlink" publication-type="book" xlink:type="simple"><person-group person-group-type="author"><name name-style="western"><surname>Kaas</surname><given-names>P</given-names></name><name name-style="western"><surname>Van Belle</surname><given-names>R. A.</given-names></name></person-group><year>1990</year><source>Monograph of living Chitons (<tp:taxon-name><tp:taxon-name-part taxon-name-part-type="phylum">Mollusca</tp:taxon-name-part></tp:taxon-name>: <tp:taxon-name><tp:taxon-name-part taxon-name-part-type="class">Polyplacophora</tp:taxon-name-part></tp:taxon-name>). Vol. 4. Suborder <tp:taxon-name><tp:taxon-name-part taxon-name-part-type="suborder">Ischnochitonina</tp:taxon-name-part></tp:taxon-name>: <tp:taxon-name><tp:taxon-name-part taxon-name-part-type="family">Ischnochitonidae</tp:taxon-name-part></tp:taxon-name>: <tp:taxon-name><tp:taxon-name-part taxon-name-part-type="subfamily">Ischnochitoninae</tp:taxon-name-part></tp:taxon-name> (continued), Additions to Vols 1, 2 and 3</source><publisher-name>Brill EJ</publisher-name><publisher-loc>Leiden</publisher-loc><size units="page">298</size><pub-id pub-id-type="doi">10.1163/9789004431706</pub-id></element-citation></ref><ref id="B11914371"><element-citation xmlns:xlink="http://www.w3.org/1999/xlink" publication-type="book" xlink:type="simple"><person-group person-group-type="author"><name name-style="western"><surname>Higo</surname><given-names>S</given-names></name><name name-style="western"><surname>Callomon</surname><given-names>P</given-names></name><name name-style="western"><surname>Goto</surname><given-names>Y</given-names></name></person-group><year>1999</year><source>Catalogue and bibliography of the marine shell-bearing <tp:taxon-name><tp:taxon-name-part taxon-name-part-type="phylum">Mollusca</tp:taxon-name-part></tp:taxon-name> of Japan</source><publisher-name>Elle Scientific Publications</publisher-name><publisher-loc>Osaka</publisher-loc><size units="page">749</size></element-citation></ref><ref id="B11914551"><element-citation xmlns:xlink="http://www.w3.org/1999/xlink" publication-type="article" xlink:type="simple"><person-group person-group-type="author"><name name-style="western"><surname>Lee</surname><given-names>J. S.</given-names></name><name name-style="western"><surname>Min</surname><given-names>D. K.</given-names></name></person-group><year>2002</year><article-title>A catalogue of molluscan fauna in Korea</article-title><source>The Korean Journal of Malacology</source><volume>18</volume><fpage>93</fpage><lpage>217</lpage></element-citation></ref><ref id="B11914560"><element-citation xmlns:xlink="http://www.w3.org/1999/xlink" publication-type="book" xlink:type="simple"><person-group person-group-type="author"><name name-style="western"><surname>Min</surname><given-names>D. K.</given-names></name><name name-style="western"><surname>Lee</surname><given-names>J. S.</given-names></name><name name-style="western"><surname>Koh</surname><given-names>D. B.</given-names></name><name name-style="western"><surname>Je</surname><given-names>J. G.</given-names></name></person-group><year>2004</year><source>Mollusks in Korea</source><publisher-name>Hanguel Graphics</publisher-name><publisher-loc>Busan</publisher-loc><size units="page">566</size><comment content-type="language">Korean</comment></element-citation></ref><ref id="B11914779"><element-citation xmlns:xlink="http://www.w3.org/1999/xlink" publication-type="article" xlink:type="simple"><person-group person-group-type="author"><name name-style="western"><surname>Taki</surname><given-names>I. w.</given-names></name></person-group><year>1964</year><article-title>Classification of the class <tp:taxon-name><tp:taxon-name-part taxon-name-part-type="class">Polyplacophora</tp:taxon-name-part></tp:taxon-name>, with a list of Japanese chitons</article-title><source>Venus</source><volume>22</volume><issue>4</issue><fpage>401</fpage><lpage>414</lpage></element-citation></ref><ref id="B11914379"><element-citation xmlns:xlink="http://www.w3.org/1999/xlink" publication-type="book" xlink:type="simple"><person-group person-group-type="author"><name name-style="western"><surname>Higo</surname><given-names>S</given-names></name><name name-style="western"><surname>Goto</surname><given-names>Y</given-names></name></person-group><year>1993</year><source>A systematic list of molluscan shells from the Japanese Is. and the adjacent area</source><publisher-name>Elle Scientific Publications</publisher-name><publisher-loc>Osaka</publisher-loc><size units="page">693</size><comment content-type="language">Japanese</comment></element-citation></ref><ref id="B11914830"><element-citation xmlns:xlink="http://www.w3.org/1999/xlink" publication-type="conference-preoceeding" xlink:type="simple"><person-group person-group-type="author"><name name-style="western"><surname>Van Belle</surname><given-names>R. A.</given-names></name></person-group><year>1982</year><source>Supplementary notes on Hong Kong chitons (<tp:taxon-name><tp:taxon-name-part taxon-name-part-type="phylum">Mollusca</tp:taxon-name-part></tp:taxon-name>: <tp:taxon-name><tp:taxon-name-part taxon-name-part-type="class">Polyplacophora</tp:taxon-name-part></tp:taxon-name>)</source><conf-name>Proceedings of the First International Marine Biology Workshop: The Marine Flora and Fauna of Hong Kong</conf-name><publisher-name>Hong Kong University Press</publisher-name><publisher-loc>Hong Kong</publisher-loc><size units="page">469‑483</size></element-citation></ref><ref id="B11914316"><element-citation xmlns:xlink="http://www.w3.org/1999/xlink" publication-type="article" xlink:type="simple"><person-group person-group-type="author"><name name-style="western"><surname>Dell'Angelo</surname><given-names>B.</given-names></name><name name-style="western"><surname>Hong</surname><given-names>J. S.</given-names></name><name name-style="western"><surname>Van Belle</surname><given-names>R. A.</given-names></name></person-group><year>1990</year><article-title>The <tp:taxon-name><tp:taxon-name-part taxon-name-part-type="genus" reg="Chiton">Chiton</tp:taxon-name-part></tp:taxon-name> fauna (<tp:taxon-name><tp:taxon-name-part taxon-name-part-type="phylum">Mollusca</tp:taxon-name-part></tp:taxon-name>: <tp:taxon-name><tp:taxon-name-part taxon-name-part-type="class">Polyplacophora</tp:taxon-name-part></tp:taxon-name>) of Korea: Part I: Suborder <tp:taxon-name><tp:taxon-name-part taxon-name-part-type="suborder">Lepidopleurina</tp:taxon-name-part></tp:taxon-name> and <tp:taxon-name><tp:taxon-name-part taxon-name-part-type="suborder">Ischnochitonina</tp:taxon-name-part></tp:taxon-name></article-title><source>Animal Systematics, Evolution and Diversity</source><volume>6</volume><fpage>29</fpage><lpage>55</lpage></element-citation></ref></ref-list></tp:taxon-treatment>
