# Supplementary material for: Revisiting the taxonomy of Korean Ischnochiton species (Polyplacophora, Ischnochitonidae) based on a combined analysis of morphological and molecular data
Source: Biodivers Data J. 2024 Oct 23;12:e134521. doi: 10.3897/BDJ.12.e134521 (PMC11525207; doi:10.3897/BDJ.12.e134521)
Supplement: XML Treatment for Ischnochiton comptus [file BDJ.12.e134521-treatment2.xml]

<!DOCTYPE tp:taxon-treatment
  PUBLIC "-//TaxonX//DTD Taxonomic Treatment Publishing DTD v0 20100105//EN" "tax-treatment-NSO.dtd">
<tp:taxon-treatment xmlns:tp="http://www.plazi.org/taxpub"><tp:treatment-meta><mixed-citation publication-type="journal"><person-group><name><surname>Park</surname><given-names>Jina</given-names></name><name><surname>Kim</surname><given-names>Yukyung</given-names></name><name><surname>Putri</surname><given-names>Eggy Triana</given-names></name><name><surname>Park</surname><given-names>Joong-Ki</given-names></name></person-group><article-title>Revisiting the taxonomy of Korean <italic><tp:taxon-name><tp:taxon-name-part taxon-name-part-type="genus" reg="Ischnochiton">Ischnochiton</tp:taxon-name-part></tp:taxon-name></italic> species (<tp:taxon-name><tp:taxon-name-part taxon-name-part-type="class">Polyplacophora</tp:taxon-name-part></tp:taxon-name>, <tp:taxon-name><tp:taxon-name-part taxon-name-part-type="family">Ischnochitonidae</tp:taxon-name-part></tp:taxon-name>) based on a combined analysis of morphological and molecular data</article-title><source>Biodivers Data J</source><day>23</day><month>10</month><year>2024</year><volume>12</volume><pub-id pub-id-type="doi">10.3897/BDJ.12.e134521</pub-id></mixed-citation></tp:treatment-meta><tp:nomenclature><tp:taxon-name>
            <object-id xmlns:xlink="http://www.w3.org/1999/xlink" content-type="arpha" xlink:type="simple">0D36C7F6-B5DC-5D32-A63C-A5CD4377E52D</object-id>
            <tp:taxon-name-part taxon-name-part-type="genus">Ischnochiton</tp:taxon-name-part>
            <tp:taxon-name-part taxon-name-part-type="species">comptus</tp:taxon-name-part>
            <object-id xmlns:xlink="http://www.w3.org/1999/xlink" xlink:type="simple" object-id-type="World Register of Marine Species (WoRMS)">https://www.marinespecies.org/aphia.php?p=taxdetails&amp;id=848047</object-id>
          </tp:taxon-name><tp:taxon-authority>(Gould, 1859)</tp:taxon-authority><tp:nomenclature-citation-list><tp:nomenclature-citation><tp:taxon-name><tp:taxon-name-part taxon-name-part-type="genus" reg="Chiton">Chiton</tp:taxon-name-part> (<tp:taxon-name-part taxon-name-part-type="subgenus" reg="Leptochiton">Leptochiton</tp:taxon-name-part>) <tp:taxon-name-part taxon-name-part-type="species" reg="comptus">comptus</tp:taxon-name-part></tp:taxon-name><comment> <xref ref-type="bibr" rid="B11914335">Gould (1859)</xref>: 163–164; <xref ref-type="bibr" rid="B11914362">Gould (1862)</xref>: 117 (partim).</comment></tp:nomenclature-citation><tp:nomenclature-citation><tp:taxon-name>
                <tp:taxon-name-part taxon-name-part-type="genus" reg="Ischnochiton">Ischnochiton</tp:taxon-name-part>
                <tp:taxon-name-part taxon-name-part-type="species" reg="comptus">comptus</tp:taxon-name-part>
              </tp:taxon-name><comment>: <xref ref-type="bibr" rid="B11914642">Pilsbry (1892)</xref>: 117 (partim); 1895: 114; <xref ref-type="bibr" rid="B11914788">Thiele (1909)</xref>: 111, 114; <xref ref-type="bibr" rid="B11914752">Taki (1938)</xref>: 366–371, pl. 14, figs. 5, 10, pl. 15, figs. 6, 7, pl. 25, figs. 9–16, pl. 27, figs. 6, 7, pl. 29, figs. 11–16 (partim, =<tp:taxon-name><tp:taxon-name-part taxon-name-part-type="genus" reg="Ischnochiton"/><tp:taxon-name-part taxon-name-part-type="uncertainty-rank">?</tp:taxon-name-part><tp:taxon-name-part taxon-name-part-type="species" reg="boninensis">boninensis</tp:taxon-name-part></tp:taxon-name>); <xref ref-type="bibr" rid="B11914542">Lee (1956)</xref>: 11; <xref ref-type="bibr" rid="B11914499">Kang (1971)</xref>: 52; <xref ref-type="bibr" rid="B11914847">Yoo (1976)</xref>: 146, pl. 35, fig. 9; <xref ref-type="bibr" rid="B11914442">Kaas and Van Belle (1980)</xref>: 29; <xref ref-type="bibr" rid="B11914491">Kaas and Van Belle (1998)</xref>: 49; <xref ref-type="bibr" rid="B11914516">Kira (1982)</xref>: 183, pl. 67, fig. 1; <xref ref-type="bibr" rid="B11914666">Saito (1995)</xref>: 105; <xref ref-type="bibr" rid="B11917031">Saito (2000)</xref>: 12, 13, pl. 6, fig. 14; <xref ref-type="bibr" rid="B11917044">Saito (2017)</xref>: 732, pl. 5, fig. 1; <xref ref-type="bibr" rid="B11914718">Slieker (2000)</xref>: 98, 99, pl. 37, fig. 11; <xref ref-type="bibr" rid="B11914624">Owada (2016)</xref>: 6, figs. 4F–J, 5E–H; <xref ref-type="bibr" rid="B11914734">Sirenko and Zhang (2019)</xref>: 6, 7, fig. 2C.</comment></tp:nomenclature-citation><tp:nomenclature-citation><tp:taxon-name>
                <tp:taxon-name-part taxon-name-part-type="genus" reg="Ischnochiton">Ischnochiton</tp:taxon-name-part>
                <tp:taxon-name-part taxon-name-part-type="species" reg="thaanumi">thaanumi</tp:taxon-name-part>
              </tp:taxon-name><comment> <xref ref-type="bibr" rid="B11897857">Dall (1926)</xref>: 66 (partim).</comment></tp:nomenclature-citation><tp:nomenclature-citation><tp:taxon-name><tp:taxon-name-part taxon-name-part-type="genus" reg="Ischnochiton">Ischnochiton</tp:taxon-name-part> (<tp:taxon-name-part taxon-name-part-type="subgenus" reg="Ischnochiton">Ischnochiton</tp:taxon-name-part>) <tp:taxon-name-part taxon-name-part-type="species" reg="comptus">comptus</tp:taxon-name-part></tp:taxon-name><comment>: <xref ref-type="bibr" rid="B11914761">Taki (1962)</xref>: 43; <xref ref-type="bibr" rid="B11914387">Higo (1973)</xref>: 6; <xref ref-type="bibr" rid="B11914863">Yum (1988)</xref>: 18–20, pl. 1, fig. 3, pl. 7, pl. 22, fig. 5, 6, pl. 28, fig. 3.</comment></tp:nomenclature-citation><tp:nomenclature-citation><tp:taxon-name><tp:taxon-name-part taxon-name-part-type="genus" reg="Ischnochiton">Ischnochiton</tp:taxon-name-part> (<tp:taxon-name-part taxon-name-part-type="subgenus" reg="Ischnochiton">Ischnochiton</tp:taxon-name-part>) <tp:taxon-name-part taxon-name-part-type="species" reg="comptus">comptus</tp:taxon-name-part> <tp:taxon-name-part taxon-name-part-type="basionym-authority">(Gould)</tp:taxon-name-part> <tp:taxon-name-part taxon-name-part-type="infraspecific-rank">forma</tp:taxon-name-part> <tp:taxon-name-part taxon-name-part-type="form" reg="comptus">comptus</tp:taxon-name-part></tp:taxon-name><comment>: <xref ref-type="bibr" rid="B11914770">Taki (1964a)</xref>: 347, text-figs. 1, 3, 5; 1964b: 408; <xref ref-type="bibr" rid="B11914616">Okada et al. (1981)</xref>: 8; <xref ref-type="bibr" rid="B11914379">Higo and Goto (1993)</xref>: 3.</comment></tp:nomenclature-citation><tp:nomenclature-citation><tp:taxon-name><tp:taxon-name-part taxon-name-part-type="genus" reg="Ischnochiton">Ischnochiton</tp:taxon-name-part> (<tp:taxon-name-part taxon-name-part-type="subgenus" reg="Haploplax">Haploplax</tp:taxon-name-part>) <tp:taxon-name-part taxon-name-part-type="species" reg="comptus">comptus</tp:taxon-name-part></tp:taxon-name><comment>: <xref ref-type="bibr" rid="B11914475">Kaas and Van Belle (1994)</xref>: 70–72, fig. 28, map. 7; <xref ref-type="bibr" rid="B11914371">Higo et al. (1999)</xref>: 27; <xref ref-type="bibr" rid="B11914551">Lee and Min (2002)</xref>: 94; <xref ref-type="bibr" rid="B11914560">Min et al. (2004)</xref>: 71–73, fig. 9.</comment></tp:nomenclature-citation></tp:nomenclature-citation-list></tp:nomenclature><tp:treatment-sec sec-type="materials"><title>Materials</title><list list-type="alpha-lower" list-content="occurrences"><list-item><p><bold>Type status:</bold> <named-content xmlns:xlink="http://www.w3.org/1999/xlink" content-type="dwc:typeStatus" xlink:type="simple">Other material</named-content>. <bold>Occurrence:</bold> individualCount: <named-content xmlns:xlink="http://www.w3.org/1999/xlink" content-type="dwc:individualCount" xlink:type="simple">4</named-content>; occurrenceID: <named-content xmlns:xlink="http://www.w3.org/1999/xlink" content-type="dwc:occurrenceID" xlink:type="simple">C27ECD33-0416-5309-AEAF-F17C6710DA7D</named-content>; <bold>Taxon:</bold> scientificName: <named-content xmlns:xlink="http://www.w3.org/1999/xlink" content-type="dwc:scientificName" xlink:type="simple"><italic><tp:taxon-name><tp:taxon-name-part taxon-name-part-type="genus" reg="Ischnochiton">Ischnochiton</tp:taxon-name-part><tp:taxon-name-part taxon-name-part-type="species" reg="comptus">comptus</tp:taxon-name-part></tp:taxon-name></italic></named-content>; <bold>Location:</bold> country: <named-content xmlns:xlink="http://www.w3.org/1999/xlink" content-type="dwc:country" xlink:type="simple">Korea</named-content>; locality: <named-content xmlns:xlink="http://www.w3.org/1999/xlink" content-type="dwc:locality" xlink:type="simple">Gamsan-ri, Andeok-myeon, Seogwipo-si, Jeju-do</named-content>; verbatimCoordinates: <named-content xmlns:xlink="http://www.w3.org/1999/xlink" content-type="dwc:verbatimCoordinates" xlink:type="simple"><named-content content-type="dwc:verbatimCoordinates" xlink:type="simple">33°14'02.18"N, 126°21'45.60"E</named-content></named-content>; <bold>Event:</bold> eventDate: <named-content xmlns:xlink="http://www.w3.org/1999/xlink" content-type="dwc:eventDate" xlink:type="simple">26 Jan 2015</named-content></p></list-item><list-item><p><bold>Type status:</bold> <named-content xmlns:xlink="http://www.w3.org/1999/xlink" content-type="dwc:typeStatus" xlink:type="simple">Other material</named-content>. <bold>Occurrence:</bold> individualCount: <named-content xmlns:xlink="http://www.w3.org/1999/xlink" content-type="dwc:individualCount" xlink:type="simple">3</named-content>; occurrenceID: <named-content xmlns:xlink="http://www.w3.org/1999/xlink" content-type="dwc:occurrenceID" xlink:type="simple">1B2B3AA3-4F11-5273-AA4E-08B84F18B4E2</named-content>; <bold>Taxon:</bold> scientificName: <named-content xmlns:xlink="http://www.w3.org/1999/xlink" content-type="dwc:scientificName" xlink:type="simple"><italic><tp:taxon-name><tp:taxon-name-part taxon-name-part-type="genus" reg="Ischnochiton">Ischnochiton</tp:taxon-name-part><tp:taxon-name-part taxon-name-part-type="species" reg="comptus">comptus</tp:taxon-name-part></tp:taxon-name></italic></named-content>; <bold>Location:</bold> country: <named-content xmlns:xlink="http://www.w3.org/1999/xlink" content-type="dwc:country" xlink:type="simple">Korea</named-content>; locality: <named-content xmlns:xlink="http://www.w3.org/1999/xlink" content-type="dwc:locality" xlink:type="simple">Gamsan-ri, Andeok-myeon, Seogwipo-si, Jeju-do</named-content>; verbatimCoordinates: <named-content xmlns:xlink="http://www.w3.org/1999/xlink" content-type="dwc:verbatimCoordinates" xlink:type="simple"><named-content content-type="dwc:verbatimCoordinates" xlink:type="simple">33°14'06.31"N, 126°21'34.21"E</named-content></named-content>; <bold>Event:</bold> eventDate: <named-content xmlns:xlink="http://www.w3.org/1999/xlink" content-type="dwc:eventDate" xlink:type="simple">22 Dec 2015</named-content></p></list-item><list-item><p><bold>Type status:</bold> <named-content xmlns:xlink="http://www.w3.org/1999/xlink" content-type="dwc:typeStatus" xlink:type="simple">Other material</named-content>. <bold>Occurrence:</bold> individualCount: <named-content xmlns:xlink="http://www.w3.org/1999/xlink" content-type="dwc:individualCount" xlink:type="simple">2</named-content>; occurrenceID: <named-content xmlns:xlink="http://www.w3.org/1999/xlink" content-type="dwc:occurrenceID" xlink:type="simple">CDA06FBD-6774-5AB8-867C-BA22C65B8F5E</named-content>; <bold>Taxon:</bold> scientificName: <named-content xmlns:xlink="http://www.w3.org/1999/xlink" content-type="dwc:scientificName" xlink:type="simple"><italic><tp:taxon-name><tp:taxon-name-part taxon-name-part-type="genus" reg="Ischnochiton">Ischnochiton</tp:taxon-name-part><tp:taxon-name-part taxon-name-part-type="species" reg="comptus">comptus</tp:taxon-name-part></tp:taxon-name></italic></named-content>; <bold>Location:</bold> country: <named-content xmlns:xlink="http://www.w3.org/1999/xlink" content-type="dwc:country" xlink:type="simple">Korea</named-content>; locality: <named-content xmlns:xlink="http://www.w3.org/1999/xlink" content-type="dwc:locality" xlink:type="simple">Dokgot-ri, Daesan-eup, Seosan-si, Chungcheongnam-do</named-content>; verbatimCoordinates: <named-content xmlns:xlink="http://www.w3.org/1999/xlink" content-type="dwc:verbatimCoordinates" xlink:type="simple"><named-content content-type="dwc:verbatimCoordinates" xlink:type="simple">36°59'05.79"N, 126°19'50.10"E</named-content></named-content>; <bold>Event:</bold> eventDate: <named-content xmlns:xlink="http://www.w3.org/1999/xlink" content-type="dwc:eventDate" xlink:type="simple">22 Mar 2016</named-content></p></list-item><list-item><p><bold>Type status:</bold> <named-content xmlns:xlink="http://www.w3.org/1999/xlink" content-type="dwc:typeStatus" xlink:type="simple">Other material</named-content>. <bold>Occurrence:</bold> individualCount: <named-content xmlns:xlink="http://www.w3.org/1999/xlink" content-type="dwc:individualCount" xlink:type="simple">1</named-content>; occurrenceID: <named-content xmlns:xlink="http://www.w3.org/1999/xlink" content-type="dwc:occurrenceID" xlink:type="simple">50DCB9E7-A1D5-5F61-B1D1-5AF5C4A05326</named-content>; <bold>Taxon:</bold> scientificName: <named-content xmlns:xlink="http://www.w3.org/1999/xlink" content-type="dwc:scientificName" xlink:type="simple"><italic><tp:taxon-name><tp:taxon-name-part taxon-name-part-type="genus" reg="Ischnochiton">Ischnochiton</tp:taxon-name-part><tp:taxon-name-part taxon-name-part-type="species" reg="comptus">comptus</tp:taxon-name-part></tp:taxon-name></italic></named-content>; <bold>Location:</bold> country: <named-content xmlns:xlink="http://www.w3.org/1999/xlink" content-type="dwc:country" xlink:type="simple">Korea</named-content>; locality: <named-content xmlns:xlink="http://www.w3.org/1999/xlink" content-type="dwc:locality" xlink:type="simple">Jukbyeon-ri, Jukbyeon-myeon, Uljin-gun, Gyeongsangbuk-do</named-content>; locationRemarks: <named-content xmlns:xlink="http://www.w3.org/1999/xlink" content-type="dwc:locationRemarks" xlink:type="simple">collected by snorkeling</named-content>; verbatimCoordinates: <named-content xmlns:xlink="http://www.w3.org/1999/xlink" content-type="dwc:verbatimCoordinates" xlink:type="simple"><named-content content-type="dwc:verbatimCoordinates" xlink:type="simple">37°03'33.85"N, 129°25'42.04"E</named-content></named-content>; <bold>Event:</bold> eventDate: <named-content xmlns:xlink="http://www.w3.org/1999/xlink" content-type="dwc:eventDate" xlink:type="simple">08 Sep 2016</named-content></p></list-item><list-item><p><bold>Type status:</bold> <named-content xmlns:xlink="http://www.w3.org/1999/xlink" content-type="dwc:typeStatus" xlink:type="simple">Other material</named-content>. <bold>Occurrence:</bold> individualCount: <named-content xmlns:xlink="http://www.w3.org/1999/xlink" content-type="dwc:individualCount" xlink:type="simple">2</named-content>; occurrenceID: <named-content xmlns:xlink="http://www.w3.org/1999/xlink" content-type="dwc:occurrenceID" xlink:type="simple">1A911F9E-3306-522B-AF9A-26E6BF151A75</named-content>; <bold>Taxon:</bold> scientificName: <named-content xmlns:xlink="http://www.w3.org/1999/xlink" content-type="dwc:scientificName" xlink:type="simple"><italic><tp:taxon-name><tp:taxon-name-part taxon-name-part-type="genus" reg="Ischnochiton">Ischnochiton</tp:taxon-name-part><tp:taxon-name-part taxon-name-part-type="species" reg="comptus">comptus</tp:taxon-name-part></tp:taxon-name></italic></named-content>; <bold>Location:</bold> country: <named-content xmlns:xlink="http://www.w3.org/1999/xlink" content-type="dwc:country" xlink:type="simple">Korea</named-content>; locality: <named-content xmlns:xlink="http://www.w3.org/1999/xlink" content-type="dwc:locality" xlink:type="simple">Sagye-ri, Andeok-myeon, Seogwipo-si, Jeju-do</named-content>; verbatimCoordinates: <named-content xmlns:xlink="http://www.w3.org/1999/xlink" content-type="dwc:verbatimCoordinates" xlink:type="simple"><named-content content-type="dwc:verbatimCoordinates" xlink:type="simple">33°13'37.13"N, 126°18'30.92"E</named-content></named-content>; <bold>Event:</bold> eventDate: <named-content xmlns:xlink="http://www.w3.org/1999/xlink" content-type="dwc:eventDate" xlink:type="simple">23 Apr 2017</named-content></p></list-item><list-item><p><bold>Type status:</bold> <named-content xmlns:xlink="http://www.w3.org/1999/xlink" content-type="dwc:typeStatus" xlink:type="simple">Other material</named-content>. <bold>Occurrence:</bold> individualCount: <named-content xmlns:xlink="http://www.w3.org/1999/xlink" content-type="dwc:individualCount" xlink:type="simple">1</named-content>; occurrenceID: <named-content xmlns:xlink="http://www.w3.org/1999/xlink" content-type="dwc:occurrenceID" xlink:type="simple">1D4D279E-F639-5747-9CE0-B5B98C3A7CCB</named-content>; <bold>Taxon:</bold> scientificName: <named-content xmlns:xlink="http://www.w3.org/1999/xlink" content-type="dwc:scientificName" xlink:type="simple"><italic><tp:taxon-name><tp:taxon-name-part taxon-name-part-type="genus" reg="Ischnochiton">Ischnochiton</tp:taxon-name-part><tp:taxon-name-part taxon-name-part-type="species" reg="comptus">comptus</tp:taxon-name-part></tp:taxon-name></italic></named-content>; <bold>Location:</bold> country: <named-content xmlns:xlink="http://www.w3.org/1999/xlink" content-type="dwc:country" xlink:type="simple">Korea</named-content>; locality: <named-content xmlns:xlink="http://www.w3.org/1999/xlink" content-type="dwc:locality" xlink:type="simple">Hangaechang, Is. Mun, Seogwi-dong, Seogwipo-si, Jeju-do</named-content>; locationRemarks: <named-content xmlns:xlink="http://www.w3.org/1999/xlink" content-type="dwc:locationRemarks" xlink:type="simple">collected by SCUBA-diving</named-content>; verbatimCoordinates: <named-content xmlns:xlink="http://www.w3.org/1999/xlink" content-type="dwc:verbatimCoordinates" xlink:type="simple"><named-content content-type="dwc:verbatimCoordinates" xlink:type="simple">33°13'31.06"N, 126°33'54.57"E</named-content></named-content>; <bold>Event:</bold> eventDate: <named-content xmlns:xlink="http://www.w3.org/1999/xlink" content-type="dwc:eventDate" xlink:type="simple">26 Mar 2019</named-content></p></list-item></list></tp:treatment-sec><tp:treatment-sec sec-type="Description"><title>Description</title><p>Body oval-shaped, less than 25 mm in length (Fig. <xref ref-type="fig" rid="F11914911">2</xref>F and H–J; in examined materials, BL 15.69–19.38mm, BW 9.9–11.68mm). Valves overall light green to greyish-green in colour, partially white, cream, pink blotches or dots of various size. Girdle rather narrow, cream in colour with dark brown transverse bands. Gills arrangement holobranchial and adanal on both sides with interspace (Fig. <xref ref-type="fig" rid="F11914911">2</xref>G).</p><p>Valves: Head valve semicircular, tegmentum sculpted with weak microgranules; ca. 50 radial riblets gradually fainter towards apex; growth lines rather distinct; anterior margin round; posterior margin widely V-shaped (Fig. <xref ref-type="fig" rid="F11914915">4</xref>A). Intermediate valves broadly rectangular in shape, hardly beaked (Fig. <xref ref-type="fig" rid="F11914915">4</xref>B and C), dorso-ventrally subcarinated, moderately elevated in frontal view, side slope slightly convex (Fig. <xref ref-type="fig" rid="F11914915">4</xref>J; elevation ratio of 0.43 in 4<sup>th</sup> valve); anterior margin nearly straight to slightly convex, except for 2<sup>nd</sup> valve (Fig. <xref ref-type="fig" rid="F11914915">4</xref>B; triangular with rounded angle); lateral margins rounded; posterior margin straight; tegmentum in central area (ca) with low oval granules, arranged in quincunx or zig-zag patterns, converging and weaker towards apex (Fig. <xref ref-type="fig" rid="F11914915">4</xref>I); lateral area (la) somewhat raised, sculpted with 4–5 faint radial riblets (Fig. <xref ref-type="fig" rid="F11914915">4</xref>B and C). Tail valve almost semicircular, as wide as head valve; anterior margin convex (Fig. <xref ref-type="fig" rid="F11914915">4</xref>D); mucro (m) subcentral, not projecting; sculpture of antemucronal area (ama) like central area of intermediate valves; postmucronal area (pma) sculpted similarly to head valve, with more pronounced radial ribs; postmucronal slope (pms) straight (Fig. <xref ref-type="fig" rid="F11914915">4</xref>K). Articulamentum light greenish-blue, generally red violet in centre. Apophyses (ap; sutural laminae) short, rounded-angled subtrapezoid in shape, except for that of 2<sup>nd</sup> valve, which is triangular; jugal lamina (jl) vert short; jugal sinus (js) shallow, about one-fourth width of valves, almost straight; insertion plate (ip) short, teeth (t) relatively smooth; slit formula 10/1/10, slit rays (slr) faint (Fig. <xref ref-type="fig" rid="F11914915">4</xref>E–H). Eaves (e) narrow, solid (Fig. <xref ref-type="fig" rid="F11914915">4</xref>J).</p><p>Girdle: Perinotum scales (ps: L 114.8–192.5 μm, W 146.7–232.7 μm) large, oval, slightly curved, imbricating, with faint concentric lines and indistinct scratches towards apex, parallel to outer margin (Fig. <xref ref-type="fig" rid="F11914921">7</xref>E and F); peripheral scales of perinotum (pps: L 59.6–73.7 μm, W 64.7–97.2 μm) smaller and narrower than perinotum scales (Fig. <xref ref-type="fig" rid="F11914921">7</xref>E, G); marginal spicules with three types: large one (lmsp: L 93.6 μm, W 20.7 μm) flat-ovate, narrowing towards tip, with fine feather-like grooves, middle one (mmsp: L 50.1 μm, W 11 μm) long, smooth, slightly curved rod-shaped and small one (smsp: L 17.8–26.4 μm, W 6.7–11.1 μm) very short, obese spheroidal (Fig. <xref ref-type="fig" rid="F11914921">7</xref>E, G); hyponotum scales (hs: L 71.2 μm, W 18.5 μm) hyaline, smooth, narrow, oblong, overlapped (Fig. <xref ref-type="fig" rid="F11914921">7</xref>H).</p><p>Radula: Radula symmetrical rows (Fig. <xref ref-type="fig" rid="F11914923">8</xref>B). Central tooth (c) narrow, blade wide, bent forward; centro-lateral teeth (cl) wing-like shape, each blade inwardly convex; head (h) of major lateral teeth (mlt) bicuspid, cuspid short, rounded-angled, inner one longer than outer one; petaloid process (pp; wing) small rectangular; major uncinus teeth (mu) tall, curving inwards with broad spatula-like tip; marginal teeth (im, mm, om) flat, with outer one largest.</p></tp:treatment-sec><tp:treatment-sec sec-type="Distribution"><title>Distribution</title><p>Australia, China, Hong Kong, Indonesia, Japan, Philippines, Taiwan, Vietnam and Korea.</p><sec sec-type="Type locality"><title>Type locality</title><p>Japan: Oushima (Amami Oshima, Kagoshima Prefecture).</p></sec></tp:treatment-sec><tp:treatment-sec sec-type="Taxon discussion"><title>Taxon discussion</title><p>This species is considered taxonomically challenging due to its extremely high morphological variation, as well as recently discovered cryptic species. Recent studies, based on a combination of morphological and molecular analyses, have uncovered two cryptic species (<xref ref-type="bibr" rid="B11914624">Owada 2016</xref>, <xref ref-type="bibr" rid="B11914633">Owada 2018</xref>): <italic><tp:taxon-name><tp:taxon-name-part taxon-name-part-type="genus" reg="Ischnochiton">I.</tp:taxon-name-part><tp:taxon-name-part taxon-name-part-type="species" reg="manazuruensis">manazuruensis</tp:taxon-name-part></tp:taxon-name></italic> and <italic><tp:taxon-name><tp:taxon-name-part taxon-name-part-type="genus" reg="Ischnochiton">I.</tp:taxon-name-part><tp:taxon-name-part taxon-name-part-type="species" reg="hayamii">hayamii</tp:taxon-name-part></tp:taxon-name></italic>. They show very similar morphology to <italic><tp:taxon-name><tp:taxon-name-part taxon-name-part-type="genus" reg="Ischnochiton">I.</tp:taxon-name-part><tp:taxon-name-part taxon-name-part-type="species" reg="comptus">comptus</tp:taxon-name-part></tp:taxon-name></italic>, but are distinguished by the microstructure of the central area in the intermediate valves and the size of the girdle scales (<xref ref-type="bibr" rid="B11914624">Owada 2016</xref>, <xref ref-type="bibr" rid="B11914633">Owada 2018</xref>). In <italic><tp:taxon-name><tp:taxon-name-part taxon-name-part-type="genus" reg="Ischnochiton">I.</tp:taxon-name-part><tp:taxon-name-part taxon-name-part-type="species" reg="comptus">comptus</tp:taxon-name-part></tp:taxon-name></italic> and <italic><tp:taxon-name><tp:taxon-name-part taxon-name-part-type="genus" reg="Ischnochiton">I.</tp:taxon-name-part><tp:taxon-name-part taxon-name-part-type="species" reg="hayamii">hayamii</tp:taxon-name-part></tp:taxon-name></italic>, the central area of the intermediate valves is covered with granules arranged in quincunx or zig-zag patterns, whereas <italic><tp:taxon-name><tp:taxon-name-part taxon-name-part-type="genus" reg="Ischnochiton">I.</tp:taxon-name-part><tp:taxon-name-part taxon-name-part-type="species" reg="manazuruensis">manazuruensis</tp:taxon-name-part></tp:taxon-name></italic> shows an almost smooth surface in this area. Furthermore, the perinotum scales of <italic><tp:taxon-name><tp:taxon-name-part taxon-name-part-type="genus" reg="Ischnochiton">I.</tp:taxon-name-part><tp:taxon-name-part taxon-name-part-type="species" reg="comptus">comptus</tp:taxon-name-part></tp:taxon-name></italic> are similar in size to <italic><tp:taxon-name><tp:taxon-name-part taxon-name-part-type="genus" reg="Ischnochiton">I.</tp:taxon-name-part><tp:taxon-name-part taxon-name-part-type="species" reg="manazuruensis">manazuruensis</tp:taxon-name-part></tp:taxon-name></italic> (300–400 μm), but larger than <italic><tp:taxon-name><tp:taxon-name-part taxon-name-part-type="genus" reg="Ischnochiton">I.</tp:taxon-name-part><tp:taxon-name-part taxon-name-part-type="species" reg="hayamii">hayamii</tp:taxon-name-part></tp:taxon-name></italic> (150–200 μm). This species shows a moderate within-species sequence divergence of the mtDNA <italic>cox1</italic>, with a maximum divergence of 1.28%, but relatively high sequence divergence from their congeneric species compared in this study, ranging from 11.31% (<italic><tp:taxon-name><tp:taxon-name-part taxon-name-part-type="genus" reg="Ischnochiton">I.</tp:taxon-name-part><tp:taxon-name-part taxon-name-part-type="species" reg="poppei">poppei</tp:taxon-name-part></tp:taxon-name></italic>) to 16.70% (<italic><tp:taxon-name><tp:taxon-name-part taxon-name-part-type="genus" reg="Ischnochiton">I.</tp:taxon-name-part><tp:taxon-name-part taxon-name-part-type="species" reg="hakodadensis">hakodadensis</tp:taxon-name-part></tp:taxon-name></italic>) (Table <xref ref-type="table" rid="T11897475">3</xref>).</p></tp:treatment-sec><tp:treatment-sec><!--Section generated to contain objects referenced in tp:taxon-treatment.--><fig id="F11914911" position="float" orientation="portrait"><object-id xmlns:xlink="http://www.w3.org/1999/xlink" content-type="arpha" xlink:type="simple">BA076E9C-D1DB-53C3-A700-F6D63FC379D4</object-id><object-id xmlns:xlink="http://www.w3.org/1999/xlink" content-type="doi" xlink:type="simple">10.3897/BDJ.12.e134521.figure2</object-id><label>Figure 2.</label><caption><p>External view of Korean <italic><tp:taxon-name><tp:taxon-name-part taxon-name-part-type="genus" reg="Ischnochiton">Ischnochiton</tp:taxon-name-part></tp:taxon-name></italic> species. <bold>A</bold> <italic><tp:taxon-name><tp:taxon-name-part taxon-name-part-type="genus" reg="Ischnochiton">I.</tp:taxon-name-part><tp:taxon-name-part taxon-name-part-type="species" reg="boninensis">boninensis</tp:taxon-name-part></tp:taxon-name></italic> from Jeju, dorsal view; <bold>B</bold> <italic><tp:taxon-name><tp:taxon-name-part taxon-name-part-type="genus" reg="Ischnochiton">I.</tp:taxon-name-part><tp:taxon-name-part taxon-name-part-type="species" reg="boninensis">boninensis</tp:taxon-name-part></tp:taxon-name></italic> from Jeju, ventral view; <bold>C</bold> <italic><tp:taxon-name><tp:taxon-name-part taxon-name-part-type="genus" reg="Ischnochiton">I.</tp:taxon-name-part><tp:taxon-name-part taxon-name-part-type="species" reg="boninensis">boninensis</tp:taxon-name-part></tp:taxon-name></italic> from Ulleng (NIBRIV0000863007), dorsal view; <bold>D</bold> <italic><tp:taxon-name><tp:taxon-name-part taxon-name-part-type="genus" reg="Ischnochiton">I.</tp:taxon-name-part><tp:taxon-name-part taxon-name-part-type="species" reg="boninensis">boninensis</tp:taxon-name-part></tp:taxon-name></italic> from Jeju, dorsal view; <bold>E</bold> <italic><tp:taxon-name><tp:taxon-name-part taxon-name-part-type="genus" reg="Ischnochiton">I.</tp:taxon-name-part><tp:taxon-name-part taxon-name-part-type="species" reg="boninensis">boninensis</tp:taxon-name-part></tp:taxon-name></italic> (=<italic><tp:taxon-name><tp:taxon-name-part taxon-name-part-type="genus" reg="Ischnochiton">I.</tp:taxon-name-part><tp:taxon-name-part taxon-name-part-type="species" reg="zebrinus">zebrinus</tp:taxon-name-part></tp:taxon-name></italic>) from Jeju (NIBRIV0000863047), dorsal view; <bold>F</bold> <italic><tp:taxon-name><tp:taxon-name-part taxon-name-part-type="genus" reg="Ischnochiton">I.</tp:taxon-name-part><tp:taxon-name-part taxon-name-part-type="species" reg="comptus">comptus</tp:taxon-name-part></tp:taxon-name></italic> from Jeju (NIBRIV0000863098), dorsal view; <bold>G</bold> <italic><tp:taxon-name><tp:taxon-name-part taxon-name-part-type="genus" reg="Ischnochiton">I.</tp:taxon-name-part><tp:taxon-name-part taxon-name-part-type="species" reg="comptus">comptus</tp:taxon-name-part></tp:taxon-name></italic> from Jeju (NIBRIV0000863098), ventral view; <bold>H</bold> <italic><tp:taxon-name><tp:taxon-name-part taxon-name-part-type="genus" reg="Ischnochiton">I.</tp:taxon-name-part><tp:taxon-name-part taxon-name-part-type="species" reg="comptus">comptus</tp:taxon-name-part></tp:taxon-name></italic> from Jeju, dorsal view; <bold>I</bold> <italic><tp:taxon-name><tp:taxon-name-part taxon-name-part-type="genus" reg="Ischnochiton">I.</tp:taxon-name-part><tp:taxon-name-part taxon-name-part-type="species" reg="comptus">comptus</tp:taxon-name-part></tp:taxon-name></italic> from Jeju, dorsal view (NIBRIV0000863020); <bold>J</bold> <italic><tp:taxon-name><tp:taxon-name-part taxon-name-part-type="genus" reg="Ischnochiton">I.</tp:taxon-name-part><tp:taxon-name-part taxon-name-part-type="species" reg="comptus">comptus</tp:taxon-name-part></tp:taxon-name></italic> from Uljin, dorsal view (NIBRIV0000863048); <bold>K</bold> <italic><tp:taxon-name><tp:taxon-name-part taxon-name-part-type="genus" reg="Ischnochiton">I.</tp:taxon-name-part><tp:taxon-name-part taxon-name-part-type="species" reg="hakodadensis">hakodadensis</tp:taxon-name-part></tp:taxon-name></italic> from Goseong (NIBRIV0000863028), dorsal view; <bold>L</bold> <italic><tp:taxon-name><tp:taxon-name-part taxon-name-part-type="genus" reg="Ischnochiton">I.</tp:taxon-name-part><tp:taxon-name-part taxon-name-part-type="species" reg="hakodadensis">hakodadensis</tp:taxon-name-part></tp:taxon-name></italic> from Goseong (NIBRIV0000863028), ventral view; <bold>M</bold> <italic><tp:taxon-name><tp:taxon-name-part taxon-name-part-type="genus" reg="Ischnochiton">I.</tp:taxon-name-part><tp:taxon-name-part taxon-name-part-type="species" reg="hakodadensis">hakodadensis</tp:taxon-name-part></tp:taxon-name></italic> from Goseong, dorsal view; <bold>N</bold> <italic><tp:taxon-name><tp:taxon-name-part taxon-name-part-type="genus" reg="Ischnochiton">I.</tp:taxon-name-part><tp:taxon-name-part taxon-name-part-type="species" reg="hayamii">hayamii</tp:taxon-name-part></tp:taxon-name></italic> from Ulsan (NIBRIV0000863103), dorsal view; <bold>O</bold> <italic><tp:taxon-name><tp:taxon-name-part taxon-name-part-type="genus" reg="Ischnochiton">I.</tp:taxon-name-part><tp:taxon-name-part taxon-name-part-type="species" reg="hayamii">hayamii</tp:taxon-name-part></tp:taxon-name></italic> from Ulsan (NIBRIV0000863103), ventral view. Scale bars: <bold>A</bold>–<bold>O</bold> = 5 mm. The NIBR voucher specimen numbers are provided in parentheses.</p></caption><graphic xmlns:xlink="http://www.w3.org/1999/xlink" xlink:href="bdj-12-e134521-g002.png" position="float" id="oo_1107401.png" orientation="portrait" xlink:type="simple"><uri content-type="original_file" xlink:type="simple">https://binary.pensoft.net/fig/1107401</uri></graphic></fig><fig id="F11914915" position="float" orientation="portrait"><object-id xmlns:xlink="http://www.w3.org/1999/xlink" content-type="arpha" xlink:type="simple">319A287D-9F21-5990-85CA-F470A474758D</object-id><object-id xmlns:xlink="http://www.w3.org/1999/xlink" content-type="doi" xlink:type="simple">10.3897/BDJ.12.e134521.figure4</object-id><label>Figure 4.</label><caption><p>Valves of <italic><tp:taxon-name><tp:taxon-name-part taxon-name-part-type="genus" reg="Ischnochiton">I.</tp:taxon-name-part><tp:taxon-name-part taxon-name-part-type="species" reg="comptus">comptus</tp:taxon-name-part></tp:taxon-name></italic> from Jeju (NIBR voucher specimen no. NIBRIV0000863098). <bold>A</bold> head valve, dorsal view; <bold>B</bold> 2<sup>nd</sup> valve, dorsal view; <bold>C</bold> 4<sup>th</sup> valve, dorsal view; <bold>D</bold> tail valve, dorsal view; <bold>E</bold> head valve, ventral view; <bold>F</bold> 2<sup>nd</sup> valve, ventral view; <bold>G</bold> 4<sup>th</sup> valve, ventral view; <bold>H</bold> tail valve, ventral view; <bold>I</bold> 4<sup>th</sup> valve, detail of tegmentum surface of central area using scanning electron microscope; <bold>J</bold> 4<sup>th</sup> valve, frontal view; <bold>K</bold> tail valve, lateral view. Abbreviations: ama, antemucronal area; ap, apophyses; ca, central area; e, eave; ip, insertion plate; jl, jugal lamina; js, jugal sinus; la, lateral area; m, mucro; pma, postmucronal area; pms, postmucronal slope; sl, slit; slr, slit ray; t, tooth. Scale bars: <bold>A–H, J</bold> = 5 mm, <bold>I</bold> = 200 μm, <bold>K</bold> = 2 mm.</p></caption><graphic xmlns:xlink="http://www.w3.org/1999/xlink" xlink:href="bdj-12-e134521-g004.png" position="float" id="oo_1107410.png" orientation="portrait" xlink:type="simple"><uri content-type="original_file" xlink:type="simple">https://binary.pensoft.net/fig/1107410</uri></graphic></fig><fig id="F11914921" position="float" orientation="portrait"><object-id xmlns:xlink="http://www.w3.org/1999/xlink" content-type="arpha" xlink:type="simple">6C46AF01-0273-5311-8101-35DC0CC19D5E</object-id><object-id xmlns:xlink="http://www.w3.org/1999/xlink" content-type="doi" xlink:type="simple">10.3897/BDJ.12.e134521.figure7</object-id><label>Figure 7.</label><caption><p>Microstructure of girdles in <italic><tp:taxon-name><tp:taxon-name-part taxon-name-part-type="genus" reg="Ischnochiton">Ischnochiton</tp:taxon-name-part></tp:taxon-name></italic> species using scanning electron microscope. <bold>A–D</bold> <italic><tp:taxon-name><tp:taxon-name-part taxon-name-part-type="genus" reg="Ischnochiton">I.</tp:taxon-name-part><tp:taxon-name-part taxon-name-part-type="species" reg="boninensis">boninensis</tp:taxon-name-part></tp:taxon-name></italic>; <bold>E–H</bold> <italic><tp:taxon-name><tp:taxon-name-part taxon-name-part-type="genus" reg="Ischnochiton">I.</tp:taxon-name-part><tp:taxon-name-part taxon-name-part-type="species" reg="comptus">comptus</tp:taxon-name-part></tp:taxon-name></italic> (NIBRIV0000863098); <bold>I–L</bold> <italic><tp:taxon-name><tp:taxon-name-part taxon-name-part-type="genus" reg="Ischnochiton">I.</tp:taxon-name-part><tp:taxon-name-part taxon-name-part-type="species" reg="hakodadensis">hakodadensis</tp:taxon-name-part></tp:taxon-name></italic> (NIBRIV0000863046); <bold>M–P</bold> <italic><tp:taxon-name><tp:taxon-name-part taxon-name-part-type="genus" reg="Ischnochiton">I.</tp:taxon-name-part><tp:taxon-name-part taxon-name-part-type="species" reg="hayamii">hayamii</tp:taxon-name-part></tp:taxon-name></italic> (NIBRIV0000863103); <bold>A</bold> perinotum scales and marginal spicules of <italic><tp:taxon-name><tp:taxon-name-part taxon-name-part-type="genus" reg="Ischnochiton">I.</tp:taxon-name-part><tp:taxon-name-part taxon-name-part-type="species" reg="boninensis">boninensis</tp:taxon-name-part></tp:taxon-name></italic>; <bold>B</bold> perinotum scales of <italic><tp:taxon-name><tp:taxon-name-part taxon-name-part-type="genus" reg="Ischnochiton">I.</tp:taxon-name-part><tp:taxon-name-part taxon-name-part-type="species" reg="boninensis">boninensis</tp:taxon-name-part></tp:taxon-name></italic>; <bold>C</bold> marginal spicules of <italic><tp:taxon-name><tp:taxon-name-part taxon-name-part-type="genus" reg="Ischnochiton">I.</tp:taxon-name-part><tp:taxon-name-part taxon-name-part-type="species" reg="boninensis">boninensis</tp:taxon-name-part></tp:taxon-name></italic>; <bold>D</bold> hyponotum scales of <italic><tp:taxon-name><tp:taxon-name-part taxon-name-part-type="genus" reg="Ischnochiton">I.</tp:taxon-name-part><tp:taxon-name-part taxon-name-part-type="species" reg="boninensis">boninensis</tp:taxon-name-part></tp:taxon-name></italic>; <bold>E</bold> perinotum scales and marginal spicules of <italic><tp:taxon-name><tp:taxon-name-part taxon-name-part-type="genus" reg="Ischnochiton">I.</tp:taxon-name-part><tp:taxon-name-part taxon-name-part-type="species" reg="comptus">comptus</tp:taxon-name-part></tp:taxon-name></italic>; <bold>F</bold> perinotum scales of <italic><tp:taxon-name><tp:taxon-name-part taxon-name-part-type="genus" reg="Ischnochiton">I.</tp:taxon-name-part><tp:taxon-name-part taxon-name-part-type="species" reg="comptus">comptus</tp:taxon-name-part></tp:taxon-name></italic>; <bold>G</bold> marginal spicules of <italic><tp:taxon-name><tp:taxon-name-part taxon-name-part-type="genus" reg="Ischnochiton">I.</tp:taxon-name-part><tp:taxon-name-part taxon-name-part-type="species" reg="comptus">comptus</tp:taxon-name-part></tp:taxon-name></italic>; <bold>H</bold> hyponotum scales of <italic><tp:taxon-name><tp:taxon-name-part taxon-name-part-type="genus" reg="Ischnochiton">I.</tp:taxon-name-part><tp:taxon-name-part taxon-name-part-type="species" reg="comptus">comptus</tp:taxon-name-part></tp:taxon-name></italic>; <bold>I</bold> perinotum scales and marginal spicules of <italic><tp:taxon-name><tp:taxon-name-part taxon-name-part-type="genus" reg="Ischnochiton">I.</tp:taxon-name-part><tp:taxon-name-part taxon-name-part-type="species" reg="hakodadensis">hakodadensis</tp:taxon-name-part></tp:taxon-name></italic>; <bold>J</bold> perinotum scales of <italic><tp:taxon-name><tp:taxon-name-part taxon-name-part-type="genus" reg="Ischnochiton">I.</tp:taxon-name-part><tp:taxon-name-part taxon-name-part-type="species" reg="hakodadensis">hakodadensis</tp:taxon-name-part></tp:taxon-name></italic>; <bold>K</bold> marginal spicules of <italic><tp:taxon-name><tp:taxon-name-part taxon-name-part-type="genus" reg="Ischnochiton">I.</tp:taxon-name-part><tp:taxon-name-part taxon-name-part-type="species" reg="hakodadensis">hakodadensis</tp:taxon-name-part></tp:taxon-name></italic>; <bold>L</bold> hyponotum scales of <italic><tp:taxon-name><tp:taxon-name-part taxon-name-part-type="genus" reg="Ischnochiton">I.</tp:taxon-name-part><tp:taxon-name-part taxon-name-part-type="species" reg="hakodadensis">hakodadensis</tp:taxon-name-part></tp:taxon-name></italic>; <bold>M</bold> perinotum scales and marginal spicules of <italic><tp:taxon-name><tp:taxon-name-part taxon-name-part-type="genus" reg="Ischnochiton">I.</tp:taxon-name-part><tp:taxon-name-part taxon-name-part-type="species" reg="hayamii">hayamii</tp:taxon-name-part></tp:taxon-name></italic>; <bold>N</bold> perinotum scales of <italic><tp:taxon-name><tp:taxon-name-part taxon-name-part-type="genus" reg="Ischnochiton">I.</tp:taxon-name-part><tp:taxon-name-part taxon-name-part-type="species" reg="hayamii">hayamii</tp:taxon-name-part></tp:taxon-name></italic>; <bold>O</bold> marginal spicules of <italic><tp:taxon-name><tp:taxon-name-part taxon-name-part-type="genus" reg="Ischnochiton">I.</tp:taxon-name-part><tp:taxon-name-part taxon-name-part-type="species" reg="hayamii">hayamii</tp:taxon-name-part></tp:taxon-name></italic>; <bold>P</bold> hyponotum scales of <italic><tp:taxon-name><tp:taxon-name-part taxon-name-part-type="genus" reg="Ischnochiton">I.</tp:taxon-name-part><tp:taxon-name-part taxon-name-part-type="species" reg="hayamii">hayamii</tp:taxon-name-part></tp:taxon-name></italic>. Abbreviations: hs, hyponotum scale; lmsp, large marginal spicule; mmsp, middle marginal spicule; pps, peripheral perinotum scale; ps, perinotum scale; smsp, small marginal spicule. Scale bars: <bold>A–P</bold> = 50 μm. The NIBR voucher specimen numbers are provided in parentheses.</p></caption><graphic xmlns:xlink="http://www.w3.org/1999/xlink" xlink:href="bdj-12-e134521-g007.png" position="float" id="oo_1107413.png" orientation="portrait" xlink:type="simple"><uri content-type="original_file" xlink:type="simple">https://binary.pensoft.net/fig/1107413</uri></graphic></fig><fig id="F11914923" position="float" orientation="portrait"><object-id xmlns:xlink="http://www.w3.org/1999/xlink" content-type="arpha" xlink:type="simple">C3ED0961-3966-514D-BA95-A71B1E329C9F</object-id><object-id xmlns:xlink="http://www.w3.org/1999/xlink" content-type="doi" xlink:type="simple">10.3897/BDJ.12.e134521.figure8</object-id><label>Figure 8.</label><caption><p>Microstructure of radula of <italic><tp:taxon-name><tp:taxon-name-part taxon-name-part-type="genus" reg="Ischnochiton">Ischnochiton</tp:taxon-name-part></tp:taxon-name></italic> species using scanning electron microscope. <bold>A</bold> <italic><tp:taxon-name><tp:taxon-name-part taxon-name-part-type="genus" reg="Ischnochiton">I.</tp:taxon-name-part><tp:taxon-name-part taxon-name-part-type="species" reg="boninensis">boninensis</tp:taxon-name-part></tp:taxon-name></italic> (NIBRIV0000863095); <bold>B</bold> <italic><tp:taxon-name><tp:taxon-name-part taxon-name-part-type="genus" reg="Ischnochiton">I.</tp:taxon-name-part><tp:taxon-name-part taxon-name-part-type="species" reg="comptus">comptus</tp:taxon-name-part></tp:taxon-name></italic> (NIBRIV0000863098); <bold>C</bold> <italic><tp:taxon-name><tp:taxon-name-part taxon-name-part-type="genus" reg="Ischnochiton">I.</tp:taxon-name-part><tp:taxon-name-part taxon-name-part-type="species" reg="hakodadensis">hakodadensis</tp:taxon-name-part></tp:taxon-name></italic>; <bold>D</bold> <italic><tp:taxon-name><tp:taxon-name-part taxon-name-part-type="genus" reg="Ischnochiton">I.</tp:taxon-name-part><tp:taxon-name-part taxon-name-part-type="species" reg="hayamii">hayamii</tp:taxon-name-part></tp:taxon-name></italic> (NIBRIV0000863103). Abbreviations: c, central tooth; cl, centro-lateral tooth; h, head of major lateral tooth; im, inner marginal tooth; isl, inner small lateral tooth; mlt, major lateral tooth; mm, middle marginal tooth; mu, major uncinus tooth, om; outer marginal tooth; osl, outer small lateral tooth; pp, petaloid process. Scale bars: <bold>A–D</bold> = 100 μm. The NIBR voucher specimen numbers are provided in parentheses.</p></caption><graphic xmlns:xlink="http://www.w3.org/1999/xlink" xlink:href="bdj-12-e134521-g008.png" position="float" id="oo_1107415.png" orientation="portrait" xlink:type="simple"><uri content-type="original_file" xlink:type="simple">https://binary.pensoft.net/fig/1107415</uri></graphic></fig><table-wrap id="T11897475" position="float" orientation="portrait"><label>Table 3.</label><caption><p>Uncorrected <italic>p</italic>-distances (%) for the mtDNA <italic>cox1</italic> sequences amongst seven north-western Pacific <italic><tp:taxon-name><tp:taxon-name-part taxon-name-part-type="genus" reg="Ischnochiton">Ischnochiton</tp:taxon-name-part></tp:taxon-name></italic> species. The bold type indicates <italic>p</italic>-distances amongst individuals of the same species.</p></caption><table rules="all" border="1"><tbody><tr><td rowspan="1" colspan="1"/><td rowspan="1" colspan="1">
              <italic>
                <tp:taxon-name><tp:taxon-name-part taxon-name-part-type="genus" reg="Ischnochiton">I.</tp:taxon-name-part><tp:taxon-name-part taxon-name-part-type="species" reg="hayamii">hayamii</tp:taxon-name-part></tp:taxon-name>
              </italic>
            </td><td rowspan="1" colspan="1">
              <italic>
                <tp:taxon-name><tp:taxon-name-part taxon-name-part-type="genus" reg="Ischnochiton">I.</tp:taxon-name-part><tp:taxon-name-part taxon-name-part-type="species" reg="boninensis">boninensis</tp:taxon-name-part></tp:taxon-name>
              </italic>
            </td><td rowspan="1" colspan="1">
              <italic>
                <tp:taxon-name><tp:taxon-name-part taxon-name-part-type="genus" reg="Ischnochiton">I.</tp:taxon-name-part><tp:taxon-name-part taxon-name-part-type="species" reg="paululus">paululus</tp:taxon-name-part></tp:taxon-name>
              </italic>
            </td><td rowspan="1" colspan="1">
              <italic>
                <tp:taxon-name><tp:taxon-name-part taxon-name-part-type="genus" reg="Ischnochiton">I.</tp:taxon-name-part><tp:taxon-name-part taxon-name-part-type="species" reg="poppei">poppei</tp:taxon-name-part></tp:taxon-name>
              </italic>
            </td><td rowspan="1" colspan="1">
              <italic>
                <tp:taxon-name><tp:taxon-name-part taxon-name-part-type="genus" reg="Ischnochiton">I.</tp:taxon-name-part><tp:taxon-name-part taxon-name-part-type="species" reg="comptus">comptus</tp:taxon-name-part></tp:taxon-name>
              </italic>
            </td><td rowspan="1" colspan="1">
              <italic>
                <tp:taxon-name><tp:taxon-name-part taxon-name-part-type="genus" reg="Ischnochiton">I.</tp:taxon-name-part><tp:taxon-name-part taxon-name-part-type="species" reg="manazuruensis">manazuruensis</tp:taxon-name-part></tp:taxon-name>
              </italic>
            </td><td rowspan="1" colspan="1">
              <italic>
                <tp:taxon-name><tp:taxon-name-part taxon-name-part-type="genus" reg="Ischnochiton">I.</tp:taxon-name-part><tp:taxon-name-part taxon-name-part-type="species" reg="hakodadensis">hakodadensis</tp:taxon-name-part></tp:taxon-name>
              </italic>
            </td></tr><tr><td rowspan="1" colspan="1">
              <italic>
                <tp:taxon-name><tp:taxon-name-part taxon-name-part-type="genus" reg="Ischnochiton">I.</tp:taxon-name-part><tp:taxon-name-part taxon-name-part-type="species" reg="hayamii">hayamii</tp:taxon-name-part></tp:taxon-name>
              </italic>
            </td><td rowspan="1" colspan="1">
              <bold>0–2.15</bold>
            </td><td rowspan="1" colspan="1"/><td rowspan="1" colspan="1"/><td rowspan="1" colspan="1"/><td rowspan="1" colspan="1"/><td rowspan="1" colspan="1"/><td rowspan="1" colspan="1"/></tr><tr><td rowspan="1" colspan="1">
              <italic>
                <tp:taxon-name><tp:taxon-name-part taxon-name-part-type="genus" reg="Ischnochiton">I.</tp:taxon-name-part><tp:taxon-name-part taxon-name-part-type="species" reg="boninensis">boninensis</tp:taxon-name-part></tp:taxon-name>
              </italic>
            </td><td rowspan="1" colspan="1">10.23–12.03</td><td rowspan="1" colspan="1">
              <bold>0–1.80</bold>
            </td><td rowspan="1" colspan="1"/><td rowspan="1" colspan="1"/><td rowspan="1" colspan="1"/><td rowspan="1" colspan="1"/><td rowspan="1" colspan="1"/></tr><tr><td rowspan="1" colspan="1">
              <italic>
                <tp:taxon-name><tp:taxon-name-part taxon-name-part-type="genus" reg="Ischnochiton">I.</tp:taxon-name-part><tp:taxon-name-part taxon-name-part-type="species" reg="paululus">paululus</tp:taxon-name-part></tp:taxon-name>
              </italic>
            </td><td rowspan="1" colspan="1">11.85–13.11</td><td rowspan="1" colspan="1">13.82–14.72</td><td rowspan="1" colspan="1">–</td><td rowspan="1" colspan="1"/><td rowspan="1" colspan="1"/><td rowspan="1" colspan="1"/><td rowspan="1" colspan="1"/></tr><tr><td rowspan="1" colspan="1">
              <italic>
                <tp:taxon-name><tp:taxon-name-part taxon-name-part-type="genus" reg="Ischnochiton">I.</tp:taxon-name-part><tp:taxon-name-part taxon-name-part-type="species" reg="poppei">poppei</tp:taxon-name-part></tp:taxon-name>
              </italic>
            </td><td rowspan="1" colspan="1">12.57–12.75</td><td rowspan="1" colspan="1">10.95–11.67</td><td rowspan="1" colspan="1">13.64</td><td rowspan="1" colspan="1">–</td><td rowspan="1" colspan="1"/><td rowspan="1" colspan="1"/><td rowspan="1" colspan="1"/></tr><tr><td rowspan="1" colspan="1">
              <italic>
                <tp:taxon-name><tp:taxon-name-part taxon-name-part-type="genus" reg="Ischnochiton">I.</tp:taxon-name-part><tp:taxon-name-part taxon-name-part-type="species" reg="comptus">comptus</tp:taxon-name-part></tp:taxon-name>
              </italic>
            </td><td rowspan="1" colspan="1">12.21–14.18</td><td rowspan="1" colspan="1">12.03–13.11</td><td rowspan="1" colspan="1">13.64–14.36</td><td rowspan="1" colspan="1">11.31–12.03</td><td rowspan="1" colspan="1">
              <bold>0–1.28</bold>
            </td><td rowspan="1" colspan="1"/><td rowspan="1" colspan="1"/></tr><tr><td rowspan="1" colspan="1">
              <italic>
                <tp:taxon-name><tp:taxon-name-part taxon-name-part-type="genus" reg="Ischnochiton">I.</tp:taxon-name-part><tp:taxon-name-part taxon-name-part-type="species" reg="manazuruensis">manazuruensis</tp:taxon-name-part></tp:taxon-name>
              </italic>
            </td><td rowspan="1" colspan="1">12.75–15.08</td><td rowspan="1" colspan="1">12.03–13.82</td><td rowspan="1" colspan="1">15.08–15.80</td><td rowspan="1" colspan="1">14.00–15.44</td><td rowspan="1" colspan="1">11.49–13.46</td><td rowspan="1" colspan="1">
              <bold>0.18–3.05</bold>
            </td><td rowspan="1" colspan="1"/></tr><tr><td rowspan="1" colspan="1">
              <italic>
                <tp:taxon-name><tp:taxon-name-part taxon-name-part-type="genus" reg="Ischnochiton">I.</tp:taxon-name-part><tp:taxon-name-part taxon-name-part-type="species" reg="hakodadensis">hakodadensis</tp:taxon-name-part></tp:taxon-name>
              </italic>
            </td><td rowspan="1" colspan="1">15.80–16.70</td><td rowspan="1" colspan="1">15.98–16.88</td><td rowspan="1" colspan="1">19.57–19.93</td><td rowspan="1" colspan="1">15.80–16.16</td><td rowspan="1" colspan="1">15.80–16.70</td><td rowspan="1" colspan="1">16.34–17.41</td><td rowspan="1" colspan="1">
              <bold>0–0.90</bold>
            </td></tr></tbody></table></table-wrap></tp:treatment-sec><ref-list><ref id="B11914335"><element-citation xmlns:xlink="http://www.w3.org/1999/xlink" publication-type="article" xlink:type="simple"><person-group person-group-type="author"><name name-style="western"><surname>Gould</surname><given-names>Augustus. A.</given-names></name></person-group><year>1859</year><article-title>Description of shells, collected by the North Pacific Exploring Expedition</article-title><source>Proceedings of the Boston Society of Natural History</source><volume>7</volume><fpage>161</fpage><lpage>165</lpage><pub-id pub-id-type="doi">10.5962/bhl.part.4821</pub-id></element-citation></ref><ref id="B11914362"><element-citation xmlns:xlink="http://www.w3.org/1999/xlink" publication-type="book" xlink:type="simple"><person-group person-group-type="author"><name name-style="western"><surname>Gould</surname><given-names>A. A.</given-names></name></person-group><year>1862</year><source>Otia conchologica: descriptions of shells and mollusks, from 1839 to 1862</source><publisher-name>Gould and Lincoln</publisher-name><publisher-loc>Boston</publisher-loc><size units="page">256</size></element-citation></ref><ref id="B11914642"><element-citation xmlns:xlink="http://www.w3.org/1999/xlink" publication-type="book" xlink:type="simple"><person-group person-group-type="author"><name name-style="western"><surname>Pilsbry</surname><given-names>H. A.</given-names></name></person-group><year>1892</year><source>Monograph of the <tp:taxon-name><tp:taxon-name-part taxon-name-part-type="class">Polyplacophora</tp:taxon-name-part></tp:taxon-name>. In: Manual of conchology (Ed. Tryon GW)</source><volume>Vol. 14</volume><publisher-name>Academy of Natural Sciences</publisher-name><publisher-loc>Philadelphia</publisher-loc><size units="page">128</size></element-citation></ref><ref id="B11914788"><element-citation xmlns:xlink="http://www.w3.org/1999/xlink" publication-type="article" xlink:type="simple"><person-group person-group-type="author"><name name-style="western"><surname>Thiele</surname><given-names>J</given-names></name></person-group><year>1909</year><article-title>Revision des systems der chitonen, part I</article-title><source>Zoologica Stuttgart</source><volume>22</volume><fpage>1</fpage><lpage>70</lpage></element-citation></ref><ref id="B11914752"><element-citation xmlns:xlink="http://www.w3.org/1999/xlink" publication-type="article" xlink:type="simple"><person-group person-group-type="author"><name name-style="western"><surname>Taki</surname><given-names>I. s.</given-names></name></person-group><year>1938</year><article-title>Report of the biological survey of Mutsu Bay 31. Studies of chitons of Mutsu Bay with general discussion on chitons of Japan</article-title><source>The Science Reports of the Tôhoku Imperial University</source><volume>12</volume><fpage>323</fpage><lpage>423</lpage></element-citation></ref><ref id="B11914542"><element-citation xmlns:xlink="http://www.w3.org/1999/xlink" publication-type="article" xlink:type="simple"><person-group person-group-type="author"><name name-style="western"><surname>Lee</surname><given-names>B. D.</given-names></name></person-group><year>1956</year><article-title>The catalogue of molluscan shells of Korea</article-title><source>Bulletin of Pusan Fisheries College</source><volume>1</volume><fpage>53</fpage><lpage>100</lpage><comment content-type="language">Korean</comment></element-citation></ref><ref id="B11914499"><element-citation xmlns:xlink="http://www.w3.org/1999/xlink" publication-type="book" xlink:type="simple"><person-group person-group-type="author"><name name-style="western"><surname>Kang</surname><given-names>YS</given-names></name></person-group><year>1971</year><source>Nomina Animalium Koreanorum (3)</source><publisher-name>Hyang Moon Co.</publisher-name><publisher-loc>Seoul</publisher-loc><size units="page">180</size><comment content-type="language">Korean</comment></element-citation></ref><ref id="B11914847"><element-citation xmlns:xlink="http://www.w3.org/1999/xlink" publication-type="book" xlink:type="simple"><person-group person-group-type="author"><name name-style="western"><surname>Yoo</surname><given-names>J. S.</given-names></name></person-group><year>1976</year><source>Korean shells in colour</source><edition>6th edition</edition><publisher-name>IlJiSa Publishing Company</publisher-name><publisher-loc>Seoul</publisher-loc><size units="page">196</size><comment content-type="language">Korean</comment></element-citation></ref><ref id="B11914442"><element-citation xmlns:xlink="http://www.w3.org/1999/xlink" publication-type="book" xlink:type="simple"><person-group person-group-type="author"><name name-style="western"><surname>Kaas</surname><given-names>P</given-names></name><name name-style="western"><surname>Van Belle</surname><given-names>R. A.</given-names></name></person-group><year>1980</year><source>Catalogue of living Chitons (<tp:taxon-name><tp:taxon-name-part taxon-name-part-type="phylum">Mollusca</tp:taxon-name-part></tp:taxon-name>: <tp:taxon-name><tp:taxon-name-part taxon-name-part-type="class">Polyplacophora</tp:taxon-name-part></tp:taxon-name>).</source><publisher-name>E. J. Brill,</publisher-name><publisher-loc>Rotterdam</publisher-loc><size units="page">144</size><pub-id pub-id-type="doi">10.1163/9789004630628</pub-id></element-citation></ref><ref id="B11914491"><element-citation xmlns:xlink="http://www.w3.org/1999/xlink" publication-type="book" xlink:type="simple"><person-group person-group-type="author"><name name-style="western"><surname>Kaas</surname><given-names>P</given-names></name><name name-style="western"><surname>Van Belle</surname><given-names>R. A.</given-names></name></person-group><year>1998</year><source>Catalogue of living chitons (<tp:taxon-name><tp:taxon-name-part taxon-name-part-type="phylum">Mollusca</tp:taxon-name-part></tp:taxon-name>, <tp:taxon-name><tp:taxon-name-part taxon-name-part-type="class">Polyplacophora</tp:taxon-name-part></tp:taxon-name>)</source><edition>2nd Revised Edition</edition><publisher-name>Dr. W. Backhuys</publisher-name><publisher-loc>Leiden</publisher-loc><size units="page">204</size></element-citation></ref><ref id="B11914516"><element-citation xmlns:xlink="http://www.w3.org/1999/xlink" publication-type="book" xlink:type="simple"><person-group person-group-type="author"><name name-style="western"><surname>Kira</surname><given-names>T</given-names></name></person-group><year>1982</year><source>Coloured illustrations of the shells of Japan. Vol. 1. 28th printing</source><publisher-name>Hoikusha Publishing Co.</publisher-name><publisher-loc>Osaka</publisher-loc><size units="page">240</size><comment content-type="language">Japanese</comment></element-citation></ref><ref id="B11914666"><element-citation xmlns:xlink="http://www.w3.org/1999/xlink" publication-type="article" xlink:type="simple"><person-group person-group-type="author"><name name-style="western"><surname>Saito</surname><given-names>H</given-names></name></person-group><year>1995</year><article-title>The chiton fauna of Onagawa Bay</article-title><source>Memoirs of the National Science Museum</source><volume>28</volume><fpage>99</fpage><lpage>112</lpage></element-citation></ref><ref id="B11917031"><element-citation xmlns:xlink="http://www.w3.org/1999/xlink" publication-type="chapter" xlink:type="simple"><person-group person-group-type="author"><name name-style="western"><surname>Saito</surname><given-names>Hiroshi</given-names></name></person-group><year>2000</year><chapter-title>Polyplacophora</chapter-title><person-group person-group-type="editor"><name name-style="western"><surname>Okutani</surname><given-names>T</given-names></name></person-group><source>Marine mollusks in Japan</source><publisher-name>Tokai University Press</publisher-name><publisher-loc>Tokyo</publisher-loc><size units="page">4‑23</size></element-citation></ref><ref id="B11917044"><element-citation xmlns:xlink="http://www.w3.org/1999/xlink" publication-type="chapter" xlink:type="simple"><person-group person-group-type="author"><name name-style="western"><surname>Saito</surname><given-names>Hiroshi</given-names></name></person-group><year>2017</year><chapter-title>Polyplacophora</chapter-title><person-group person-group-type="editor"><name name-style="western"><surname>Okutani</surname><given-names>T</given-names></name></person-group><source>Marine mollusks in Japan</source><edition>2nd edition</edition><publisher-name>Tokai University Press</publisher-name><publisher-loc>Tokyo</publisher-loc><size units="page">46‑55, 728‑738</size></element-citation></ref><ref id="B11914718"><element-citation xmlns:xlink="http://www.w3.org/1999/xlink" publication-type="book" xlink:type="simple"><person-group person-group-type="author"><name name-style="western"><surname>Slieker</surname><given-names>F. J. A.</given-names></name></person-group><year>2000</year><source>Chitons of the world: An illustrated synopsis of recent polyplacophora</source><publisher-name>L’Informatore Piceno</publisher-name><publisher-loc>Ancona</publisher-loc><size units="page">154</size></element-citation></ref><ref id="B11914624"><element-citation xmlns:xlink="http://www.w3.org/1999/xlink" publication-type="article" xlink:type="simple"><person-group person-group-type="author"><name name-style="western"><surname>Owada</surname><given-names>Masato</given-names></name></person-group><year>2016</year><article-title>A new cryptic species distinguished from <italic><tp:taxon-name><tp:taxon-name-part taxon-name-part-type="genus" reg="Ischnochiton">Ischnochiton</tp:taxon-name-part><tp:taxon-name-part taxon-name-part-type="species" reg="comptus">comptus</tp:taxon-name-part></tp:taxon-name></italic> (Gould, 1859) (<tp:taxon-name><tp:taxon-name-part taxon-name-part-type="class">Polyplacophora</tp:taxon-name-part></tp:taxon-name>: <tp:taxon-name><tp:taxon-name-part taxon-name-part-type="family">Ischnochitonidae</tp:taxon-name-part></tp:taxon-name>) in central Honshu, Japan</article-title><source>Molluscan Research</source><volume>36</volume><issue>4</issue><fpage>255</fpage><lpage>263</lpage><pub-id pub-id-type="doi">10.1080/13235818.2016.1150772</pub-id></element-citation></ref><ref id="B11914734"><element-citation xmlns:xlink="http://www.w3.org/1999/xlink" publication-type="article" xlink:type="simple"><person-group person-group-type="author"><name name-style="western"><surname>Sirenko</surname><given-names>B. I.</given-names></name><name name-style="western"><surname>Zhang</surname><given-names>J</given-names></name></person-group><year>2019</year><article-title>Chitons (<tp:taxon-name><tp:taxon-name-part taxon-name-part-type="phylum">Mollusca</tp:taxon-name-part></tp:taxon-name>: <tp:taxon-name><tp:taxon-name-part taxon-name-part-type="class">Polyplacophora</tp:taxon-name-part></tp:taxon-name>) of Hainan Island and vicinity, South China Sea</article-title><source>Zootaxa</source><volume>4564</volume><fpage>1</fpage><lpage>40</lpage><pub-id pub-id-type="doi">10.11646/zootaxa.4564.1.1</pub-id></element-citation></ref><ref id="B11897857"><element-citation xmlns:xlink="http://www.w3.org/1999/xlink" publication-type="article" xlink:type="simple"><person-group person-group-type="author"><name name-style="western"><surname>Dall</surname><given-names>W. H.</given-names></name></person-group><year>1926</year><article-title>New shells from Japan and the Loochoo Islands</article-title><source>Proceedings of the Biological Society of Washington</source><volume>39</volume><fpage>63</fpage><lpage>66</lpage></element-citation></ref><ref id="B11914761"><element-citation xmlns:xlink="http://www.w3.org/1999/xlink" publication-type="article" xlink:type="simple"><person-group person-group-type="author"><name name-style="western"><surname>Taki</surname><given-names>I. s.</given-names></name></person-group><year>1962</year><article-title>A list of the <tp:taxon-name><tp:taxon-name-part taxon-name-part-type="class">Polyplacophora</tp:taxon-name-part></tp:taxon-name> from Japanese Islands and vicinity</article-title><source>Venus</source><volume>22</volume><issue>1</issue><fpage>29</fpage><lpage>53</lpage></element-citation></ref><ref id="B11914387"><element-citation xmlns:xlink="http://www.w3.org/1999/xlink" publication-type="book" xlink:type="simple"><person-group person-group-type="author"><name name-style="western"><surname>Higo</surname><given-names>S</given-names></name></person-group><year>1973</year><source>A catalogue of molluscan fauna of the Japanese Islands and the adjacent area</source><publisher-name>Nagasaki Biological Society</publisher-name><publisher-loc>Nagasaki</publisher-loc><size units="page">397</size><comment content-type="language">Japanese</comment></element-citation></ref><ref id="B11914863"><element-citation xmlns:xlink="http://www.w3.org/1999/xlink" publication-type="thesis" xlink:type="simple"><person-group person-group-type="author"><name name-style="western"><surname>Yum</surname><given-names>S. S.</given-names></name></person-group><year>1988</year><source>Classification and distribution of the Korean <tp:taxon-name><tp:taxon-name-part taxon-name-part-type="class">Polyplacophora</tp:taxon-name-part></tp:taxon-name> (<tp:taxon-name><tp:taxon-name-part taxon-name-part-type="phylum">Mollusca</tp:taxon-name-part></tp:taxon-name>)</source><publisher-name>Sung Kyun Kwan University</publisher-name><publisher-loc>Suwon</publisher-loc><size units="page">104</size><comment content-type="language">Korean</comment></element-citation></ref><ref id="B11914770"><element-citation xmlns:xlink="http://www.w3.org/1999/xlink" publication-type="article" xlink:type="simple"><person-group person-group-type="author"><name name-style="western"><surname>Taki</surname><given-names>I. w.</given-names></name></person-group><year>1964</year><article-title>On the chiton fauna of Japan (1). The status of <italic><tp:taxon-name><tp:taxon-name-part taxon-name-part-type="genus" reg="Ischnochiton">Ischnochiton</tp:taxon-name-part><tp:taxon-name-part taxon-name-part-type="species" reg="comptus">comptus</tp:taxon-name-part></tp:taxon-name></italic> and <italic><tp:taxon-name><tp:taxon-name-part taxon-name-part-type="genus" reg="Ischnochiton">I.</tp:taxon-name-part><tp:taxon-name-part taxon-name-part-type="species" reg="boninensis">boninensis</tp:taxon-name-part></tp:taxon-name></italic></article-title><source>Venus</source><volume>22</volume><issue>4</issue><fpage>342</fpage><lpage>350</lpage></element-citation></ref><ref id="B11914616"><element-citation xmlns:xlink="http://www.w3.org/1999/xlink" publication-type="book" xlink:type="simple"><person-group person-group-type="author"><name name-style="western"><surname>Okada</surname><given-names>K.</given-names></name><name name-style="western"><surname>Uchida</surname><given-names>S.</given-names></name><name name-style="western"><surname>Uchida</surname><given-names>T</given-names></name></person-group><year>1981</year><source>New illustrated encyclopedia of the fauna of Japan</source><volume>II</volume><publisher-name>Hokuryukan</publisher-name><publisher-loc>Tokyo</publisher-loc><size units="page">803</size><comment content-type="language">Japanese</comment></element-citation></ref><ref id="B11914379"><element-citation xmlns:xlink="http://www.w3.org/1999/xlink" publication-type="book" xlink:type="simple"><person-group person-group-type="author"><name name-style="western"><surname>Higo</surname><given-names>S</given-names></name><name name-style="western"><surname>Goto</surname><given-names>Y</given-names></name></person-group><year>1993</year><source>A systematic list of molluscan shells from the Japanese Is. and the adjacent area</source><publisher-name>Elle Scientific Publications</publisher-name><publisher-loc>Osaka</publisher-loc><size units="page">693</size><comment content-type="language">Japanese</comment></element-citation></ref><ref id="B11914475"><element-citation xmlns:xlink="http://www.w3.org/1999/xlink" publication-type="book" xlink:type="simple"><person-group person-group-type="author"><name name-style="western"><surname>Kaas</surname><given-names>P</given-names></name><name name-style="western"><surname>Van Belle</surname><given-names>R. A .</given-names></name></person-group><year>1994</year><source>Monograph of living Chitons. (<tp:taxon-name><tp:taxon-name-part taxon-name-part-type="phylum">Mollusca</tp:taxon-name-part></tp:taxon-name>: <tp:taxon-name><tp:taxon-name-part taxon-name-part-type="class">Polyplacophora</tp:taxon-name-part></tp:taxon-name>). Vol. 5. Suborder <tp:taxon-name><tp:taxon-name-part taxon-name-part-type="suborder">Ischnochitonina</tp:taxon-name-part></tp:taxon-name>: <tp:taxon-name><tp:taxon-name-part taxon-name-part-type="family">Ischnochitonidae</tp:taxon-name-part></tp:taxon-name>: <tp:taxon-name><tp:taxon-name-part taxon-name-part-type="subfamily">Ischnochitoninae</tp:taxon-name-part></tp:taxon-name> (concluded) <tp:taxon-name><tp:taxon-name-part taxon-name-part-type="subfamily">Callistoplacinae</tp:taxon-name-part></tp:taxon-name>; <tp:taxon-name><tp:taxon-name-part taxon-name-part-type="family">Mopaliidae</tp:taxon-name-part></tp:taxon-name> Additions to Volumes 1-4</source><publisher-name>Brill EJ</publisher-name><publisher-loc>Leiden</publisher-loc><size units="page">402</size><pub-id pub-id-type="doi">10.1163/9789004431713</pub-id></element-citation></ref><ref id="B11914371"><element-citation xmlns:xlink="http://www.w3.org/1999/xlink" publication-type="book" xlink:type="simple"><person-group person-group-type="author"><name name-style="western"><surname>Higo</surname><given-names>S</given-names></name><name name-style="western"><surname>Callomon</surname><given-names>P</given-names></name><name name-style="western"><surname>Goto</surname><given-names>Y</given-names></name></person-group><year>1999</year><source>Catalogue and bibliography of the marine shell-bearing <tp:taxon-name><tp:taxon-name-part taxon-name-part-type="phylum">Mollusca</tp:taxon-name-part></tp:taxon-name> of Japan</source><publisher-name>Elle Scientific Publications</publisher-name><publisher-loc>Osaka</publisher-loc><size units="page">749</size></element-citation></ref><ref id="B11914551"><element-citation xmlns:xlink="http://www.w3.org/1999/xlink" publication-type="article" xlink:type="simple"><person-group person-group-type="author"><name name-style="western"><surname>Lee</surname><given-names>J. S.</given-names></name><name name-style="western"><surname>Min</surname><given-names>D. K.</given-names></name></person-group><year>2002</year><article-title>A catalogue of molluscan fauna in Korea</article-title><source>The Korean Journal of Malacology</source><volume>18</volume><fpage>93</fpage><lpage>217</lpage></element-citation></ref><ref id="B11914560"><element-citation xmlns:xlink="http://www.w3.org/1999/xlink" publication-type="book" xlink:type="simple"><person-group person-group-type="author"><name name-style="western"><surname>Min</surname><given-names>D. K.</given-names></name><name name-style="western"><surname>Lee</surname><given-names>J. S.</given-names></name><name name-style="western"><surname>Koh</surname><given-names>D. B.</given-names></name><name name-style="western"><surname>Je</surname><given-names>J. G.</given-names></name></person-group><year>2004</year><source>Mollusks in Korea</source><publisher-name>Hanguel Graphics</publisher-name><publisher-loc>Busan</publisher-loc><size units="page">566</size><comment content-type="language">Korean</comment></element-citation></ref><ref id="B11914633"><element-citation xmlns:xlink="http://www.w3.org/1999/xlink" publication-type="article" xlink:type="simple"><person-group person-group-type="author"><name name-style="western"><surname>Owada</surname><given-names>Masato</given-names></name></person-group><year>2018</year><article-title>Phylogenetic relationships among Japanese species of the genus <italic><tp:taxon-name><tp:taxon-name-part taxon-name-part-type="genus" reg="Ischnochiton">Ischnochiton</tp:taxon-name-part></tp:taxon-name></italic> (<tp:taxon-name><tp:taxon-name-part taxon-name-part-type="class">Polyplacophora</tp:taxon-name-part></tp:taxon-name>: <tp:taxon-name><tp:taxon-name-part taxon-name-part-type="family">Ischnochitonidae</tp:taxon-name-part></tp:taxon-name>), including a new species</article-title><source>Zoological Science</source><volume>35</volume><issue>3</issue><fpage>281</fpage><lpage>291</lpage><pub-id pub-id-type="doi">10.2108/zs170106</pub-id></element-citation></ref></ref-list></tp:taxon-treatment>
