# Supplementary material for: Revisiting the taxonomy of Korean Ischnochiton species (Polyplacophora, Ischnochitonidae) based on a combined analysis of morphological and molecular data
Source: Biodivers Data J. 2024 Oct 23;12:e134521. doi: 10.3897/BDJ.12.e134521 (PMC11525207; doi:10.3897/BDJ.12.e134521)
Supplement: XML Treatment for Ischnochiton hakodadensis [file BDJ.12.e134521-treatment3.xml]

<!DOCTYPE tp:taxon-treatment
  PUBLIC "-//TaxonX//DTD Taxonomic Treatment Publishing DTD v0 20100105//EN" "tax-treatment-NSO.dtd">
<tp:taxon-treatment xmlns:tp="http://www.plazi.org/taxpub"><tp:treatment-meta><mixed-citation publication-type="journal"><person-group><name><surname>Park</surname><given-names>Jina</given-names></name><name><surname>Kim</surname><given-names>Yukyung</given-names></name><name><surname>Putri</surname><given-names>Eggy Triana</given-names></name><name><surname>Park</surname><given-names>Joong-Ki</given-names></name></person-group><article-title>Revisiting the taxonomy of Korean <italic><tp:taxon-name><tp:taxon-name-part taxon-name-part-type="genus" reg="Ischnochiton">Ischnochiton</tp:taxon-name-part></tp:taxon-name></italic> species (<tp:taxon-name><tp:taxon-name-part taxon-name-part-type="class">Polyplacophora</tp:taxon-name-part></tp:taxon-name>, <tp:taxon-name><tp:taxon-name-part taxon-name-part-type="family">Ischnochitonidae</tp:taxon-name-part></tp:taxon-name>) based on a combined analysis of morphological and molecular data</article-title><source>Biodivers Data J</source><day>23</day><month>10</month><year>2024</year><volume>12</volume><pub-id pub-id-type="doi">10.3897/BDJ.12.e134521</pub-id></mixed-citation></tp:treatment-meta><tp:nomenclature><tp:taxon-name>
            <object-id xmlns:xlink="http://www.w3.org/1999/xlink" content-type="arpha" xlink:type="simple">588E02C7-295D-54B3-8053-F74D8BB69957</object-id>
            <tp:taxon-name-part taxon-name-part-type="genus">Ischnochiton</tp:taxon-name-part>
            <tp:taxon-name-part taxon-name-part-type="species">hakodadensis</tp:taxon-name-part>
            <object-id xmlns:xlink="http://www.w3.org/1999/xlink" xlink:type="simple" object-id-type="World Register of Marine Species (WoRMS)">https://www.marinespecies.org/aphia.php?p=taxdetails&amp;id=848089</object-id>
          </tp:taxon-name><tp:taxon-authority>P. P. Carpenter, 1893</tp:taxon-authority><tp:nomenclature-citation-list><tp:nomenclature-citation><tp:taxon-name><tp:taxon-name-part taxon-name-part-type="genus" reg="Ischnochiton">Ischnochiton</tp:taxon-name-part> (<tp:taxon-name-part taxon-name-part-type="subgenus" reg="Ischnoradsia">Ischnoradsia</tp:taxon-name-part>) <tp:taxon-name-part taxon-name-part-type="species" reg="hakodadensis">hakodadensis</tp:taxon-name-part></tp:taxon-name><comment> Carpenter in <xref ref-type="bibr" rid="B11914871">Pilsbry (1893)</xref>: 147, pl. 19, figs. 64–66; <xref ref-type="bibr" rid="B11914650">Pilsbry (1895)</xref>: 114; <xref ref-type="bibr" rid="B11914761">Taki (1962)</xref>: 44; <xref ref-type="bibr" rid="B11914779">Taki (1964b)</xref>: 409; <xref ref-type="bibr" rid="B11914442">Kaas and Van Belle (1980)</xref>: 57; <xref ref-type="bibr" rid="B11914863">Yum (1988)</xref>: 21, 22, pl. 2, fig. 1, pl. 9, pl. 23, fig. 3, 4, pl. 28, fig. 5.</comment></tp:nomenclature-citation><tp:nomenclature-citation><tp:taxon-name>
                <tp:taxon-name-part taxon-name-part-type="genus" reg="Ischnoradsia">Ischnoradsia</tp:taxon-name-part>
                <tp:taxon-name-part taxon-name-part-type="species" reg="hakodadensis">hakodadensis</tp:taxon-name-part>
              </tp:taxon-name><comment>: <xref ref-type="bibr" rid="B11914752">Taki (1938)</xref>: 373–375, pl. 15, fig. 8, pl. 26, figs. 1–5, pl. 27, figs. 1–5, pl. 28, figs. 19–20.</comment></tp:nomenclature-citation><tp:nomenclature-citation><tp:taxon-name><tp:taxon-name-part taxon-name-part-type="genus" reg="Ischnochiton">Ischnochiton</tp:taxon-name-part> (<tp:taxon-name-part taxon-name-part-type="subgenus" reg="Ischnochiton">Ischnochiton</tp:taxon-name-part>) <tp:taxon-name-part taxon-name-part-type="species" reg="hakodadensis">hakodadensis</tp:taxon-name-part></tp:taxon-name><comment>: <xref ref-type="bibr" rid="B11914761">Taki (1962)</xref>: 43; <xref ref-type="bibr" rid="B11914467">Kaas and Van Belle (1990)</xref>: 180–182, fig. 81, map. 31; <xref ref-type="bibr" rid="B11914316">Dell'Angelo et al. (1990)</xref>: 34, 35; <xref ref-type="bibr" rid="B11914371">Higo et al. (1999)</xref>: 26; <xref ref-type="bibr" rid="B11914551">Lee and Min (2002)</xref>: 94; <xref ref-type="bibr" rid="B11914560">Min et al. (2004)</xref>: 70, 71.</comment></tp:nomenclature-citation><tp:nomenclature-citation><tp:taxon-name><tp:taxon-name-part taxon-name-part-type="genus" reg="Ischnochiton">Ischnochiton</tp:taxon-name-part> (<tp:taxon-name-part taxon-name-part-type="subgenus" reg="Ischnoradsia">Ischnoradsia</tp:taxon-name-part>) <tp:taxon-name-part taxon-name-part-type="species" reg="hakodatensis">hakodatensis</tp:taxon-name-part></tp:taxon-name><comment> [sic]: <xref ref-type="bibr" rid="B11914387">Higo (1973)</xref>: 6; <xref ref-type="bibr" rid="B11914616">Okada et al. (1981)</xref>: 8; <xref ref-type="bibr" rid="B11914379">Higo and Goto (1993)</xref>: 4.</comment></tp:nomenclature-citation><tp:nomenclature-citation><tp:taxon-name>
                <tp:taxon-name-part taxon-name-part-type="genus" reg="Ischnochiton">Ischnochiton</tp:taxon-name-part>
                <tp:taxon-name-part taxon-name-part-type="species" reg="hakodadensis">hakodadensis</tp:taxon-name-part>
              </tp:taxon-name><comment>: <xref ref-type="bibr" rid="B11914788">Thiele (1909)</xref>: 111, 112, taf. 8, fig. 44; <xref ref-type="bibr" rid="B11914409">Jakovleva (1952)</xref>: 96, 97, fig. 47, pl. 8, fig. 3; <xref ref-type="bibr" rid="B11914666">Saito (1995)</xref>: 103; <xref ref-type="bibr" rid="B11917031">Saito (2000)</xref>: 12, 13, pl. 6, fig. 17; <xref ref-type="bibr" rid="B11917044">Saito (2017)</xref>: 732, pl. 5, fig. 4; <xref ref-type="bibr" rid="B11914718">Slieker (2000)</xref>: 98, 99, pl. 37, fig. 12; <xref ref-type="bibr" rid="B11914658">Qi (2004)</xref>: 5, pl. 002E; <xref ref-type="bibr" rid="B11914726">Sirenko (2013)</xref>: 148; <xref ref-type="bibr" rid="B11914633">Owada (2018)</xref>: 285–287, figs. 2G, 3, 7B.</comment></tp:nomenclature-citation></tp:nomenclature-citation-list></tp:nomenclature><tp:treatment-sec sec-type="materials"><title>Materials</title><list list-type="alpha-lower" list-content="occurrences"><list-item><p><bold>Type status:</bold> <named-content xmlns:xlink="http://www.w3.org/1999/xlink" content-type="dwc:typeStatus" xlink:type="simple">Other material</named-content>. <bold>Occurrence:</bold> individualCount: <named-content xmlns:xlink="http://www.w3.org/1999/xlink" content-type="dwc:individualCount" xlink:type="simple">6</named-content>; occurrenceID: <named-content xmlns:xlink="http://www.w3.org/1999/xlink" content-type="dwc:occurrenceID" xlink:type="simple">D3A30D7C-BDDB-582F-8CA6-CC8D5BE4CF67</named-content>; <bold>Taxon:</bold> scientificName: <named-content xmlns:xlink="http://www.w3.org/1999/xlink" content-type="dwc:scientificName" xlink:type="simple"><italic><tp:taxon-name><tp:taxon-name-part taxon-name-part-type="genus" reg="Ischnochiton">Ischnochiton</tp:taxon-name-part><tp:taxon-name-part taxon-name-part-type="species" reg="hakodadensis">hakodadensis</tp:taxon-name-part></tp:taxon-name></italic></named-content>; <bold>Location:</bold> country: <named-content xmlns:xlink="http://www.w3.org/1999/xlink" content-type="dwc:country" xlink:type="simple">Korea</named-content>; locality: <named-content xmlns:xlink="http://www.w3.org/1999/xlink" content-type="dwc:locality" xlink:type="simple">Dokgot-ri, Daesan-eup, Seosan-si, Chungcheongnam-do</named-content>; verbatimCoordinates: <named-content xmlns:xlink="http://www.w3.org/1999/xlink" content-type="dwc:verbatimCoordinates" xlink:type="simple"><named-content content-type="dwc:verbatimCoordinates" xlink:type="simple">36°59'05.79"N, 126°19'50.10"E</named-content></named-content>; <bold>Event:</bold> eventDate: <named-content xmlns:xlink="http://www.w3.org/1999/xlink" content-type="dwc:eventDate" xlink:type="simple">22 Mar 2016</named-content></p></list-item><list-item><p><bold>Type status:</bold> <named-content xmlns:xlink="http://www.w3.org/1999/xlink" content-type="dwc:typeStatus" xlink:type="simple">Other material</named-content>. <bold>Occurrence:</bold> individualCount: <named-content xmlns:xlink="http://www.w3.org/1999/xlink" content-type="dwc:individualCount" xlink:type="simple">1</named-content>; occurrenceID: <named-content xmlns:xlink="http://www.w3.org/1999/xlink" content-type="dwc:occurrenceID" xlink:type="simple">6CB3AB45-7BDB-55F7-9A0E-21E1F02E87C5</named-content>; <bold>Taxon:</bold> scientificName: <named-content xmlns:xlink="http://www.w3.org/1999/xlink" content-type="dwc:scientificName" xlink:type="simple"><italic><tp:taxon-name><tp:taxon-name-part taxon-name-part-type="genus" reg="Ischnochiton">Ischnochiton</tp:taxon-name-part><tp:taxon-name-part taxon-name-part-type="species" reg="hakodadensis">hakodadensis</tp:taxon-name-part></tp:taxon-name></italic></named-content>; <bold>Location:</bold> country: <named-content xmlns:xlink="http://www.w3.org/1999/xlink" content-type="dwc:country" xlink:type="simple">Korea</named-content>; locality: <named-content xmlns:xlink="http://www.w3.org/1999/xlink" content-type="dwc:locality" xlink:type="simple">Buk-ri, Deokjeok-myeon, Ongjin-gun, Incheon-si</named-content>; verbatimCoordinates: <named-content xmlns:xlink="http://www.w3.org/1999/xlink" content-type="dwc:verbatimCoordinates" xlink:type="simple"><named-content content-type="dwc:verbatimCoordinates" xlink:type="simple">37°15'53.09"N, 126°06'00.36"E</named-content></named-content>; <bold>Event:</bold> eventDate: <named-content xmlns:xlink="http://www.w3.org/1999/xlink" content-type="dwc:eventDate" xlink:type="simple">18 Apr 2018</named-content></p></list-item><list-item><p><bold>Type status:</bold> <named-content xmlns:xlink="http://www.w3.org/1999/xlink" content-type="dwc:typeStatus" xlink:type="simple">Other material</named-content>. <bold>Occurrence:</bold> individualCount: <named-content xmlns:xlink="http://www.w3.org/1999/xlink" content-type="dwc:individualCount" xlink:type="simple">3</named-content>; occurrenceID: <named-content xmlns:xlink="http://www.w3.org/1999/xlink" content-type="dwc:occurrenceID" xlink:type="simple">CBF6FEED-0921-54F9-AA2B-F497D6CA6F3D</named-content>; <bold>Taxon:</bold> scientificName: <named-content xmlns:xlink="http://www.w3.org/1999/xlink" content-type="dwc:scientificName" xlink:type="simple"><italic><tp:taxon-name><tp:taxon-name-part taxon-name-part-type="genus" reg="Ischnochiton">Ischnochiton</tp:taxon-name-part><tp:taxon-name-part taxon-name-part-type="species" reg="hakodadensis">hakodadensis</tp:taxon-name-part></tp:taxon-name></italic></named-content>; <bold>Location:</bold> country: <named-content xmlns:xlink="http://www.w3.org/1999/xlink" content-type="dwc:country" xlink:type="simple">Korea</named-content>; locality: <named-content xmlns:xlink="http://www.w3.org/1999/xlink" content-type="dwc:locality" xlink:type="simple">Ayajin-ri, Toseong-myeon, Goseong-gun, Gangwon-do</named-content>; locationRemarks: <named-content xmlns:xlink="http://www.w3.org/1999/xlink" content-type="dwc:locationRemarks" xlink:type="simple">collected by snorkeling</named-content>; verbatimCoordinates: <named-content xmlns:xlink="http://www.w3.org/1999/xlink" content-type="dwc:verbatimCoordinates" xlink:type="simple"><named-content content-type="dwc:verbatimCoordinates" xlink:type="simple">38°16'13.35"N, 128°33'28.75"E</named-content></named-content>; <bold>Event:</bold> eventDate: <named-content xmlns:xlink="http://www.w3.org/1999/xlink" content-type="dwc:eventDate" xlink:type="simple">14 May 2018</named-content></p></list-item><list-item><p><bold>Type status:</bold> <named-content xmlns:xlink="http://www.w3.org/1999/xlink" content-type="dwc:typeStatus" xlink:type="simple">Other material</named-content>. <bold>Occurrence:</bold> individualCount: <named-content xmlns:xlink="http://www.w3.org/1999/xlink" content-type="dwc:individualCount" xlink:type="simple">4</named-content>; occurrenceID: <named-content xmlns:xlink="http://www.w3.org/1999/xlink" content-type="dwc:occurrenceID" xlink:type="simple">3E051C4B-8B3C-55FC-B092-5897991E6801</named-content>; <bold>Taxon:</bold> scientificName: <named-content xmlns:xlink="http://www.w3.org/1999/xlink" content-type="dwc:scientificName" xlink:type="simple"><italic><tp:taxon-name><tp:taxon-name-part taxon-name-part-type="genus" reg="Ischnochiton">Ischnochiton</tp:taxon-name-part><tp:taxon-name-part taxon-name-part-type="species" reg="hakodadensis">hakodadensis</tp:taxon-name-part></tp:taxon-name></italic></named-content>; <bold>Location:</bold> country: <named-content xmlns:xlink="http://www.w3.org/1999/xlink" content-type="dwc:country" xlink:type="simple">Korea</named-content>; locality: <named-content xmlns:xlink="http://www.w3.org/1999/xlink" content-type="dwc:locality" xlink:type="simple">Ayajin-ri, Toseong-myeon, Goseong-gun, Gangwon-do</named-content>; locationRemarks: <named-content xmlns:xlink="http://www.w3.org/1999/xlink" content-type="dwc:locationRemarks" xlink:type="simple">collected by snorkeling</named-content>; verbatimCoordinates: <named-content xmlns:xlink="http://www.w3.org/1999/xlink" content-type="dwc:verbatimCoordinates" xlink:type="simple"><named-content content-type="dwc:verbatimCoordinates" xlink:type="simple">38°16'13.35"N, 128°33'28.75"E</named-content></named-content>; <bold>Event:</bold> eventDate: <named-content xmlns:xlink="http://www.w3.org/1999/xlink" content-type="dwc:eventDate" xlink:type="simple">22 May 2019</named-content></p></list-item></list></tp:treatment-sec><tp:treatment-sec sec-type="Description"><title>Description</title><p>Body shape oval, rarely over 30 mm in length (Fig. <xref ref-type="fig" rid="F11914911">2</xref>K and M; in examined materials, BL 18.63–25.01mm, BW 10.92–15.66mm). Valves mostly dark green or greyish-brown, even reddish-brown in colour, with cream, yellow, blackish-brown stripes or blotches of various size. Girdle rather narrow, with alternating light and dark transverse bands. Gills arrangement holobranchial and adanal in both sides with interspace (Fig. <xref ref-type="fig" rid="F11914911">2</xref>L).</p><p>Valves: Head valve semicircular, tegmentum sculpted with ca. 65 fine radial riblets, cut into several distinct concentric growth lines; anterior margin round; posterior margin widely V-shaped; (Fig. <xref ref-type="fig" rid="F11914917">5</xref>A). Intermediate valves broadly rectangular in shape, not beaked (Fig. <xref ref-type="fig" rid="F11914917">5</xref>B and C), dorso-ventrally subcarinated, moderately elevated in frontal view, side slope convex (Fig. <xref ref-type="fig" rid="F11914917">5</xref>J; elevation ration of 0.39 in 4<sup>th</sup> valve); anterior margin straight, except for 2<sup>nd</sup> valve (Fig. <xref ref-type="fig" rid="F11914917">5</xref>B; convex, nearly triangular); lateral margins almost rounded; posterior margin straight; tegmentum in central area (ca) almost smooth with minute, low granules arranged in quincunx or zig-zag patterns (Fig. <xref ref-type="fig" rid="F11914917">5</xref>I); jugal area (ja) somewhat raised, separated from pleural area (pa) by slightly different elevation; lateral area (la) slightly elevated, sculpted with 6–8 fine radial riblets; concentric growth lines several, distinct across entire tegmentum (Fig. <xref ref-type="fig" rid="F11914917">5</xref>B and C). Tail valve almost semicircular, slightly narrower than head valve; anterior margin nearly straight in centre, convex on the both side (Fig. <xref ref-type="fig" rid="F11914917">5</xref>D); mucro (m) antemedian, not protruding; sculpture of antemucronal area (ama) like central area of intermediate valves; postmucronal area (pma) sculpted similarly to head valve; postmucronal slope (pms) steep, straight (Fig. <xref ref-type="fig" rid="F11914917">5</xref>K). Articulamentum light blue. Apophyses (ap; sutural laminae) short, rounded triangle or subtrapezoid in shape; jugal lamina (jl) very short; jugal sinus (js) shallow, about one-fourth width of valves, straight; insertion plate (ip) short, teeth (t) uneven in size, slightly roughened; slit formula 15/2–3/17, slit rays (slr) clearly marked (Fig. 5E–H). Eaves (e) very narrow, solid (Fig. <xref ref-type="fig" rid="F11914917">5</xref>J).</p><p>Girdle: Perinotum scales (ps: L 64–122 μm, W 124.9–203.5 μm) small, slightly convex, imbricating, nearly smooth or with faint longitudinal ribs, arranged diagonally to outer margin (Fig. <xref ref-type="fig" rid="F11914921">7</xref>I–K); marginal spicules with three types: large one (lmsp: L 100.5–116.5 μm, W 32.9–40.3 μm) flat-triangular, blunt tip, with fine feather-like grooves, middle one (mmsp: L 63.4–77.4 μm, W 10.5–11.4 μm) slender, smooth, slightly curved rod-shaped and small one (smsp: L 37.2–49.6 μm, W 11.7–14.8 μm) very short, obese rod-shaped with radial grooves on tip (Fig. <xref ref-type="fig" rid="F11914921">7</xref>I, K); hyponotum scales (hs: L 80.7–89.5 μm, W 17–23.2 μm) hyaline, smooth, elongated, rounded-edged rectangular, overlapped, arranged radially (Fig. <xref ref-type="fig" rid="F11914921">7</xref>L).</p><p>Radula: Radula symmetrical rows (Fig. <xref ref-type="fig" rid="F11914923">8</xref>C). Central tooth (c) small, narrow, blade slightly bent forward; centro-lateral teeth (cl) taller than central tooth, widening towards tip; head (h) of major lateral teeth (mlt) bicuspid, cuspid short, blunted, outer one shorter, pointed than inner one; petaloid process (pp; wing) short, rectangular with inwardly concave tip; major uncinus teeth (mu) slender with round, spoon-like head; marginal teeth (im, mm, om) flat, widening towards outer.</p></tp:treatment-sec><tp:treatment-sec sec-type="Distribution"><title>Distribution</title><p>China, Japan, Russia (Vladivostok) and Korea.</p><sec sec-type="Type locality"><title>Type locality</title><p>Japan: Hakodadi (Hakodate, Hokkaido).</p></sec></tp:treatment-sec><tp:treatment-sec sec-type="Taxon discussion"><title>Taxon discussion</title><p>This species is relatively large in body size (&gt; 30 mm) and easily distinguished from other congeneric species by the following characteristics. <italic><tp:taxon-name><tp:taxon-name-part taxon-name-part-type="genus" reg="Ischnochiton">I.</tp:taxon-name-part><tp:taxon-name-part taxon-name-part-type="species" reg="hakodadensis">hakodadensis</tp:taxon-name-part></tp:taxon-name></italic> has 2–3 slits in the intermediate valves (Fig. <xref ref-type="fig" rid="F11914917">5</xref>F and G), whereas other <italic><tp:taxon-name><tp:taxon-name-part taxon-name-part-type="genus" reg="Ischnochiton">Ischnochiton</tp:taxon-name-part></tp:taxon-name></italic> species have only one slit (Fig. <xref ref-type="fig" rid="F11914913">3</xref>F, G, Fig. <xref ref-type="fig" rid="F11914915">4</xref>F, G, Fig. <xref ref-type="fig" rid="F11914919">6</xref>F and G; <xref ref-type="bibr" rid="B11914633">Owada (2018)</xref>). Additionally, the perinotum scales are arranged diagonally to the outer margin in <italic><tp:taxon-name><tp:taxon-name-part taxon-name-part-type="genus" reg="Ischnochiton">I.</tp:taxon-name-part><tp:taxon-name-part taxon-name-part-type="species" reg="hakodadensis">hakodadensis</tp:taxon-name-part></tp:taxon-name></italic> (Fig. <xref ref-type="fig" rid="F11914921">7</xref>I), while they are arranged parallel in other <italic><tp:taxon-name><tp:taxon-name-part taxon-name-part-type="genus" reg="Ischnochiton">Ischnochiton</tp:taxon-name-part></tp:taxon-name></italic> species (Fig. <xref ref-type="fig" rid="F11914921">7</xref>A, E and M). It is noteworthy that these two morphological features distinguishing <italic><tp:taxon-name><tp:taxon-name-part taxon-name-part-type="genus" reg="Ischnochiton">I.</tp:taxon-name-part><tp:taxon-name-part taxon-name-part-type="species" reg="hakodadensis">hakodadensis</tp:taxon-name-part></tp:taxon-name></italic> from other congeneric species are also present in many other <italic><tp:taxon-name><tp:taxon-name-part taxon-name-part-type="genus" reg="Lepidozona">Lepidozona</tp:taxon-name-part></tp:taxon-name></italic> species as well. Moreover, previous molecular phylogenetic analysis using four gene regions (COI, 16S, 18S and 28S) revealed that <italic><tp:taxon-name><tp:taxon-name-part taxon-name-part-type="genus" reg="Ischnochiton">I.</tp:taxon-name-part><tp:taxon-name-part taxon-name-part-type="species" reg="hakodadensis">hakodadensis</tp:taxon-name-part></tp:taxon-name></italic> was not monophyletic, with some other <italic><tp:taxon-name><tp:taxon-name-part taxon-name-part-type="genus" reg="Ischnochiton">Ischnochiton</tp:taxon-name-part></tp:taxon-name></italic> species grouped in a separate branch (<xref ref-type="bibr" rid="B11914633">Owada 2018</xref>). In contrast to the very low individual sequence variation (a maximum of 0.90%), this species shows very high genetic divergence from other congeneric species, ranging from 15.80% to 19.93% (Table <xref ref-type="table" rid="T11897475">3</xref>). These findings, based on both morphological and molecular evidence, highlight the need for further studies to clarify the taxonomic position of this species within the family <tp:taxon-name><tp:taxon-name-part taxon-name-part-type="family">Ischnochitonidae</tp:taxon-name-part></tp:taxon-name>. Furthermore, <xref ref-type="bibr" rid="B11914633">Owada (2018)</xref> described the accessory process of major lateral teeth in the radula, but these characters were not found in Korean <italic><tp:taxon-name><tp:taxon-name-part taxon-name-part-type="genus" reg="Ischnochiton">I.</tp:taxon-name-part><tp:taxon-name-part taxon-name-part-type="species" reg="hakodadensis">hakodadensis</tp:taxon-name-part></tp:taxon-name></italic> specimens (Fig. <xref ref-type="fig" rid="F11914923">8</xref>C), requiring further study to confirm this discrepancy.</p></tp:treatment-sec><tp:treatment-sec><!--Section generated to contain objects referenced in tp:taxon-treatment.--><fig id="F11914911" position="float" orientation="portrait"><object-id xmlns:xlink="http://www.w3.org/1999/xlink" content-type="arpha" xlink:type="simple">BA076E9C-D1DB-53C3-A700-F6D63FC379D4</object-id><object-id xmlns:xlink="http://www.w3.org/1999/xlink" content-type="doi" xlink:type="simple">10.3897/BDJ.12.e134521.figure2</object-id><label>Figure 2.</label><caption><p>External view of Korean <italic><tp:taxon-name><tp:taxon-name-part taxon-name-part-type="genus" reg="Ischnochiton">Ischnochiton</tp:taxon-name-part></tp:taxon-name></italic> species. <bold>A</bold> <italic><tp:taxon-name><tp:taxon-name-part taxon-name-part-type="genus" reg="Ischnochiton">I.</tp:taxon-name-part><tp:taxon-name-part taxon-name-part-type="species" reg="boninensis">boninensis</tp:taxon-name-part></tp:taxon-name></italic> from Jeju, dorsal view; <bold>B</bold> <italic><tp:taxon-name><tp:taxon-name-part taxon-name-part-type="genus" reg="Ischnochiton">I.</tp:taxon-name-part><tp:taxon-name-part taxon-name-part-type="species" reg="boninensis">boninensis</tp:taxon-name-part></tp:taxon-name></italic> from Jeju, ventral view; <bold>C</bold> <italic><tp:taxon-name><tp:taxon-name-part taxon-name-part-type="genus" reg="Ischnochiton">I.</tp:taxon-name-part><tp:taxon-name-part taxon-name-part-type="species" reg="boninensis">boninensis</tp:taxon-name-part></tp:taxon-name></italic> from Ulleng (NIBRIV0000863007), dorsal view; <bold>D</bold> <italic><tp:taxon-name><tp:taxon-name-part taxon-name-part-type="genus" reg="Ischnochiton">I.</tp:taxon-name-part><tp:taxon-name-part taxon-name-part-type="species" reg="boninensis">boninensis</tp:taxon-name-part></tp:taxon-name></italic> from Jeju, dorsal view; <bold>E</bold> <italic><tp:taxon-name><tp:taxon-name-part taxon-name-part-type="genus" reg="Ischnochiton">I.</tp:taxon-name-part><tp:taxon-name-part taxon-name-part-type="species" reg="boninensis">boninensis</tp:taxon-name-part></tp:taxon-name></italic> (=<italic><tp:taxon-name><tp:taxon-name-part taxon-name-part-type="genus" reg="Ischnochiton">I.</tp:taxon-name-part><tp:taxon-name-part taxon-name-part-type="species" reg="zebrinus">zebrinus</tp:taxon-name-part></tp:taxon-name></italic>) from Jeju (NIBRIV0000863047), dorsal view; <bold>F</bold> <italic><tp:taxon-name><tp:taxon-name-part taxon-name-part-type="genus" reg="Ischnochiton">I.</tp:taxon-name-part><tp:taxon-name-part taxon-name-part-type="species" reg="comptus">comptus</tp:taxon-name-part></tp:taxon-name></italic> from Jeju (NIBRIV0000863098), dorsal view; <bold>G</bold> <italic><tp:taxon-name><tp:taxon-name-part taxon-name-part-type="genus" reg="Ischnochiton">I.</tp:taxon-name-part><tp:taxon-name-part taxon-name-part-type="species" reg="comptus">comptus</tp:taxon-name-part></tp:taxon-name></italic> from Jeju (NIBRIV0000863098), ventral view; <bold>H</bold> <italic><tp:taxon-name><tp:taxon-name-part taxon-name-part-type="genus" reg="Ischnochiton">I.</tp:taxon-name-part><tp:taxon-name-part taxon-name-part-type="species" reg="comptus">comptus</tp:taxon-name-part></tp:taxon-name></italic> from Jeju, dorsal view; <bold>I</bold> <italic><tp:taxon-name><tp:taxon-name-part taxon-name-part-type="genus" reg="Ischnochiton">I.</tp:taxon-name-part><tp:taxon-name-part taxon-name-part-type="species" reg="comptus">comptus</tp:taxon-name-part></tp:taxon-name></italic> from Jeju, dorsal view (NIBRIV0000863020); <bold>J</bold> <italic><tp:taxon-name><tp:taxon-name-part taxon-name-part-type="genus" reg="Ischnochiton">I.</tp:taxon-name-part><tp:taxon-name-part taxon-name-part-type="species" reg="comptus">comptus</tp:taxon-name-part></tp:taxon-name></italic> from Uljin, dorsal view (NIBRIV0000863048); <bold>K</bold> <italic><tp:taxon-name><tp:taxon-name-part taxon-name-part-type="genus" reg="Ischnochiton">I.</tp:taxon-name-part><tp:taxon-name-part taxon-name-part-type="species" reg="hakodadensis">hakodadensis</tp:taxon-name-part></tp:taxon-name></italic> from Goseong (NIBRIV0000863028), dorsal view; <bold>L</bold> <italic><tp:taxon-name><tp:taxon-name-part taxon-name-part-type="genus" reg="Ischnochiton">I.</tp:taxon-name-part><tp:taxon-name-part taxon-name-part-type="species" reg="hakodadensis">hakodadensis</tp:taxon-name-part></tp:taxon-name></italic> from Goseong (NIBRIV0000863028), ventral view; <bold>M</bold> <italic><tp:taxon-name><tp:taxon-name-part taxon-name-part-type="genus" reg="Ischnochiton">I.</tp:taxon-name-part><tp:taxon-name-part taxon-name-part-type="species" reg="hakodadensis">hakodadensis</tp:taxon-name-part></tp:taxon-name></italic> from Goseong, dorsal view; <bold>N</bold> <italic><tp:taxon-name><tp:taxon-name-part taxon-name-part-type="genus" reg="Ischnochiton">I.</tp:taxon-name-part><tp:taxon-name-part taxon-name-part-type="species" reg="hayamii">hayamii</tp:taxon-name-part></tp:taxon-name></italic> from Ulsan (NIBRIV0000863103), dorsal view; <bold>O</bold> <italic><tp:taxon-name><tp:taxon-name-part taxon-name-part-type="genus" reg="Ischnochiton">I.</tp:taxon-name-part><tp:taxon-name-part taxon-name-part-type="species" reg="hayamii">hayamii</tp:taxon-name-part></tp:taxon-name></italic> from Ulsan (NIBRIV0000863103), ventral view. Scale bars: <bold>A</bold>–<bold>O</bold> = 5 mm. The NIBR voucher specimen numbers are provided in parentheses.</p></caption><graphic xmlns:xlink="http://www.w3.org/1999/xlink" xlink:href="bdj-12-e134521-g002.png" position="float" id="oo_1107401.png" orientation="portrait" xlink:type="simple"><uri content-type="original_file" xlink:type="simple">https://binary.pensoft.net/fig/1107401</uri></graphic></fig><fig id="F11914917" position="float" orientation="portrait"><object-id xmlns:xlink="http://www.w3.org/1999/xlink" content-type="arpha" xlink:type="simple">A6FAF100-EE90-5DDC-B256-BF156A9E9558</object-id><object-id xmlns:xlink="http://www.w3.org/1999/xlink" content-type="doi" xlink:type="simple">10.3897/BDJ.12.e134521.figure5</object-id><label>Figure 5.</label><caption><p>Valves of <italic><tp:taxon-name><tp:taxon-name-part taxon-name-part-type="genus" reg="Ischnochiton">I.</tp:taxon-name-part><tp:taxon-name-part taxon-name-part-type="species" reg="hakodadensis">hakodadensis</tp:taxon-name-part></tp:taxon-name></italic> from Goseong (NIBR voucher specimen no. NIBRIV0000863046). <bold>A</bold> head valve, dorsal view; <bold>B</bold> 2<sup>nd</sup> valve, dorsal view; <bold>C</bold> 4<sup>th</sup> valve, dorsal view; <bold>D</bold> tail valve, dorsal view; <bold>E</bold> head valve, ventral view; <bold>F</bold> 2<sup>nd</sup> valve, ventral view; <bold>G</bold> 4<sup>th</sup> valve, ventral view; <bold>H</bold> tail valve, ventral view; <bold>I</bold> 4<sup>th</sup> valve, detail of tegmentum surface of central area using scanning electron microscope; <bold>J</bold> 4<sup>th</sup> valve, frontal view; <bold>K</bold> tail valve, lateral view. Abbreviations: ama, antemucronal area; ap, apophyses; ca, central area; e, eave; ip, insertion plate; ja, jugal area; jl, jugal lamina; js, jugal sinus; la, lateral area; m, mucro; pa, pleural area; pma, postmucronal area; pms, postmucronal slope; sl, slit; slr, slit ray; t, tooth. Scale bars: <bold>A–H, J</bold> = 5 mm, <bold>I</bold> = 200 μm, <bold>K</bold> = 2 mm.</p></caption><graphic xmlns:xlink="http://www.w3.org/1999/xlink" xlink:href="bdj-12-e134521-g005.png" position="float" id="oo_1107411.png" orientation="portrait" xlink:type="simple"><uri content-type="original_file" xlink:type="simple">https://binary.pensoft.net/fig/1107411</uri></graphic></fig><fig id="F11914921" position="float" orientation="portrait"><object-id xmlns:xlink="http://www.w3.org/1999/xlink" content-type="arpha" xlink:type="simple">6C46AF01-0273-5311-8101-35DC0CC19D5E</object-id><object-id xmlns:xlink="http://www.w3.org/1999/xlink" content-type="doi" xlink:type="simple">10.3897/BDJ.12.e134521.figure7</object-id><label>Figure 7.</label><caption><p>Microstructure of girdles in <italic><tp:taxon-name><tp:taxon-name-part taxon-name-part-type="genus" reg="Ischnochiton">Ischnochiton</tp:taxon-name-part></tp:taxon-name></italic> species using scanning electron microscope. <bold>A–D</bold> <italic><tp:taxon-name><tp:taxon-name-part taxon-name-part-type="genus" reg="Ischnochiton">I.</tp:taxon-name-part><tp:taxon-name-part taxon-name-part-type="species" reg="boninensis">boninensis</tp:taxon-name-part></tp:taxon-name></italic>; <bold>E–H</bold> <italic><tp:taxon-name><tp:taxon-name-part taxon-name-part-type="genus" reg="Ischnochiton">I.</tp:taxon-name-part><tp:taxon-name-part taxon-name-part-type="species" reg="comptus">comptus</tp:taxon-name-part></tp:taxon-name></italic> (NIBRIV0000863098); <bold>I–L</bold> <italic><tp:taxon-name><tp:taxon-name-part taxon-name-part-type="genus" reg="Ischnochiton">I.</tp:taxon-name-part><tp:taxon-name-part taxon-name-part-type="species" reg="hakodadensis">hakodadensis</tp:taxon-name-part></tp:taxon-name></italic> (NIBRIV0000863046); <bold>M–P</bold> <italic><tp:taxon-name><tp:taxon-name-part taxon-name-part-type="genus" reg="Ischnochiton">I.</tp:taxon-name-part><tp:taxon-name-part taxon-name-part-type="species" reg="hayamii">hayamii</tp:taxon-name-part></tp:taxon-name></italic> (NIBRIV0000863103); <bold>A</bold> perinotum scales and marginal spicules of <italic><tp:taxon-name><tp:taxon-name-part taxon-name-part-type="genus" reg="Ischnochiton">I.</tp:taxon-name-part><tp:taxon-name-part taxon-name-part-type="species" reg="boninensis">boninensis</tp:taxon-name-part></tp:taxon-name></italic>; <bold>B</bold> perinotum scales of <italic><tp:taxon-name><tp:taxon-name-part taxon-name-part-type="genus" reg="Ischnochiton">I.</tp:taxon-name-part><tp:taxon-name-part taxon-name-part-type="species" reg="boninensis">boninensis</tp:taxon-name-part></tp:taxon-name></italic>; <bold>C</bold> marginal spicules of <italic><tp:taxon-name><tp:taxon-name-part taxon-name-part-type="genus" reg="Ischnochiton">I.</tp:taxon-name-part><tp:taxon-name-part taxon-name-part-type="species" reg="boninensis">boninensis</tp:taxon-name-part></tp:taxon-name></italic>; <bold>D</bold> hyponotum scales of <italic><tp:taxon-name><tp:taxon-name-part taxon-name-part-type="genus" reg="Ischnochiton">I.</tp:taxon-name-part><tp:taxon-name-part taxon-name-part-type="species" reg="boninensis">boninensis</tp:taxon-name-part></tp:taxon-name></italic>; <bold>E</bold> perinotum scales and marginal spicules of <italic><tp:taxon-name><tp:taxon-name-part taxon-name-part-type="genus" reg="Ischnochiton">I.</tp:taxon-name-part><tp:taxon-name-part taxon-name-part-type="species" reg="comptus">comptus</tp:taxon-name-part></tp:taxon-name></italic>; <bold>F</bold> perinotum scales of <italic><tp:taxon-name><tp:taxon-name-part taxon-name-part-type="genus" reg="Ischnochiton">I.</tp:taxon-name-part><tp:taxon-name-part taxon-name-part-type="species" reg="comptus">comptus</tp:taxon-name-part></tp:taxon-name></italic>; <bold>G</bold> marginal spicules of <italic><tp:taxon-name><tp:taxon-name-part taxon-name-part-type="genus" reg="Ischnochiton">I.</tp:taxon-name-part><tp:taxon-name-part taxon-name-part-type="species" reg="comptus">comptus</tp:taxon-name-part></tp:taxon-name></italic>; <bold>H</bold> hyponotum scales of <italic><tp:taxon-name><tp:taxon-name-part taxon-name-part-type="genus" reg="Ischnochiton">I.</tp:taxon-name-part><tp:taxon-name-part taxon-name-part-type="species" reg="comptus">comptus</tp:taxon-name-part></tp:taxon-name></italic>; <bold>I</bold> perinotum scales and marginal spicules of <italic><tp:taxon-name><tp:taxon-name-part taxon-name-part-type="genus" reg="Ischnochiton">I.</tp:taxon-name-part><tp:taxon-name-part taxon-name-part-type="species" reg="hakodadensis">hakodadensis</tp:taxon-name-part></tp:taxon-name></italic>; <bold>J</bold> perinotum scales of <italic><tp:taxon-name><tp:taxon-name-part taxon-name-part-type="genus" reg="Ischnochiton">I.</tp:taxon-name-part><tp:taxon-name-part taxon-name-part-type="species" reg="hakodadensis">hakodadensis</tp:taxon-name-part></tp:taxon-name></italic>; <bold>K</bold> marginal spicules of <italic><tp:taxon-name><tp:taxon-name-part taxon-name-part-type="genus" reg="Ischnochiton">I.</tp:taxon-name-part><tp:taxon-name-part taxon-name-part-type="species" reg="hakodadensis">hakodadensis</tp:taxon-name-part></tp:taxon-name></italic>; <bold>L</bold> hyponotum scales of <italic><tp:taxon-name><tp:taxon-name-part taxon-name-part-type="genus" reg="Ischnochiton">I.</tp:taxon-name-part><tp:taxon-name-part taxon-name-part-type="species" reg="hakodadensis">hakodadensis</tp:taxon-name-part></tp:taxon-name></italic>; <bold>M</bold> perinotum scales and marginal spicules of <italic><tp:taxon-name><tp:taxon-name-part taxon-name-part-type="genus" reg="Ischnochiton">I.</tp:taxon-name-part><tp:taxon-name-part taxon-name-part-type="species" reg="hayamii">hayamii</tp:taxon-name-part></tp:taxon-name></italic>; <bold>N</bold> perinotum scales of <italic><tp:taxon-name><tp:taxon-name-part taxon-name-part-type="genus" reg="Ischnochiton">I.</tp:taxon-name-part><tp:taxon-name-part taxon-name-part-type="species" reg="hayamii">hayamii</tp:taxon-name-part></tp:taxon-name></italic>; <bold>O</bold> marginal spicules of <italic><tp:taxon-name><tp:taxon-name-part taxon-name-part-type="genus" reg="Ischnochiton">I.</tp:taxon-name-part><tp:taxon-name-part taxon-name-part-type="species" reg="hayamii">hayamii</tp:taxon-name-part></tp:taxon-name></italic>; <bold>P</bold> hyponotum scales of <italic><tp:taxon-name><tp:taxon-name-part taxon-name-part-type="genus" reg="Ischnochiton">I.</tp:taxon-name-part><tp:taxon-name-part taxon-name-part-type="species" reg="hayamii">hayamii</tp:taxon-name-part></tp:taxon-name></italic>. Abbreviations: hs, hyponotum scale; lmsp, large marginal spicule; mmsp, middle marginal spicule; pps, peripheral perinotum scale; ps, perinotum scale; smsp, small marginal spicule. Scale bars: <bold>A–P</bold> = 50 μm. The NIBR voucher specimen numbers are provided in parentheses.</p></caption><graphic xmlns:xlink="http://www.w3.org/1999/xlink" xlink:href="bdj-12-e134521-g007.png" position="float" id="oo_1107413.png" orientation="portrait" xlink:type="simple"><uri content-type="original_file" xlink:type="simple">https://binary.pensoft.net/fig/1107413</uri></graphic></fig><fig id="F11914923" position="float" orientation="portrait"><object-id xmlns:xlink="http://www.w3.org/1999/xlink" content-type="arpha" xlink:type="simple">C3ED0961-3966-514D-BA95-A71B1E329C9F</object-id><object-id xmlns:xlink="http://www.w3.org/1999/xlink" content-type="doi" xlink:type="simple">10.3897/BDJ.12.e134521.figure8</object-id><label>Figure 8.</label><caption><p>Microstructure of radula of <italic><tp:taxon-name><tp:taxon-name-part taxon-name-part-type="genus" reg="Ischnochiton">Ischnochiton</tp:taxon-name-part></tp:taxon-name></italic> species using scanning electron microscope. <bold>A</bold> <italic><tp:taxon-name><tp:taxon-name-part taxon-name-part-type="genus" reg="Ischnochiton">I.</tp:taxon-name-part><tp:taxon-name-part taxon-name-part-type="species" reg="boninensis">boninensis</tp:taxon-name-part></tp:taxon-name></italic> (NIBRIV0000863095); <bold>B</bold> <italic><tp:taxon-name><tp:taxon-name-part taxon-name-part-type="genus" reg="Ischnochiton">I.</tp:taxon-name-part><tp:taxon-name-part taxon-name-part-type="species" reg="comptus">comptus</tp:taxon-name-part></tp:taxon-name></italic> (NIBRIV0000863098); <bold>C</bold> <italic><tp:taxon-name><tp:taxon-name-part taxon-name-part-type="genus" reg="Ischnochiton">I.</tp:taxon-name-part><tp:taxon-name-part taxon-name-part-type="species" reg="hakodadensis">hakodadensis</tp:taxon-name-part></tp:taxon-name></italic>; <bold>D</bold> <italic><tp:taxon-name><tp:taxon-name-part taxon-name-part-type="genus" reg="Ischnochiton">I.</tp:taxon-name-part><tp:taxon-name-part taxon-name-part-type="species" reg="hayamii">hayamii</tp:taxon-name-part></tp:taxon-name></italic> (NIBRIV0000863103). Abbreviations: c, central tooth; cl, centro-lateral tooth; h, head of major lateral tooth; im, inner marginal tooth; isl, inner small lateral tooth; mlt, major lateral tooth; mm, middle marginal tooth; mu, major uncinus tooth, om; outer marginal tooth; osl, outer small lateral tooth; pp, petaloid process. Scale bars: <bold>A–D</bold> = 100 μm. The NIBR voucher specimen numbers are provided in parentheses.</p></caption><graphic xmlns:xlink="http://www.w3.org/1999/xlink" xlink:href="bdj-12-e134521-g008.png" position="float" id="oo_1107415.png" orientation="portrait" xlink:type="simple"><uri content-type="original_file" xlink:type="simple">https://binary.pensoft.net/fig/1107415</uri></graphic></fig><fig id="F11914913" position="float" orientation="portrait"><object-id xmlns:xlink="http://www.w3.org/1999/xlink" content-type="arpha" xlink:type="simple">8989E29B-3018-5BAE-A8F0-6A01C36DB726</object-id><object-id xmlns:xlink="http://www.w3.org/1999/xlink" content-type="doi" xlink:type="simple">10.3897/BDJ.12.e134521.figure3</object-id><label>Figure 3.</label><caption><p>Valves of <italic><tp:taxon-name><tp:taxon-name-part taxon-name-part-type="genus" reg="Ischnochiton">I.</tp:taxon-name-part><tp:taxon-name-part taxon-name-part-type="species" reg="boninensis">boninensis</tp:taxon-name-part></tp:taxon-name></italic> from Jeju (NIBR voucher specimen no. NIBRIV0000863097). <bold>A</bold> head valve, dorsal view; <bold>B</bold> 2<sup>nd</sup> valve, dorsal view; <bold>C</bold> 4<sup>th</sup> valve, dorsal view; <bold>D</bold> tail valve, dorsal view; <bold>E</bold> head valve, ventral view; <bold>F</bold> 2<sup>nd</sup> valve, ventral view; <bold>G</bold> 4<sup>th</sup> valve, ventral view; <bold>H</bold> tail valve, ventral view; <bold>I</bold> 4<sup>th</sup> valve, detail of tegmentum surface of central area using scanning electron microscope; <bold>J</bold> 4<sup>th</sup> valve, frontal view; <bold>K</bold> tail valve, lateral view. Abbreviations: ama, antemucronal area; ap, apophyses; ca, central area; e, eave; ip, insertion plate; jl, jugal lamina; js, jugal sinus; la, lateral area; m, mucro; pma, postmucronal area; pms, postmucronal slope; sl, slit; slr, slit ray; t, tooth. Scale bars: <bold>A–H, J</bold> = 5 mm, <bold>I</bold> = 200 μm, <bold>K</bold> = 2 mm.</p></caption><graphic xmlns:xlink="http://www.w3.org/1999/xlink" xlink:href="bdj-12-e134521-g003.png" position="float" id="oo_1107406.png" orientation="portrait" xlink:type="simple"><uri content-type="original_file" xlink:type="simple">https://binary.pensoft.net/fig/1107406</uri></graphic></fig><fig id="F11914915" position="float" orientation="portrait"><object-id xmlns:xlink="http://www.w3.org/1999/xlink" content-type="arpha" xlink:type="simple">319A287D-9F21-5990-85CA-F470A474758D</object-id><object-id xmlns:xlink="http://www.w3.org/1999/xlink" content-type="doi" xlink:type="simple">10.3897/BDJ.12.e134521.figure4</object-id><label>Figure 4.</label><caption><p>Valves of <italic><tp:taxon-name><tp:taxon-name-part taxon-name-part-type="genus" reg="Ischnochiton">I.</tp:taxon-name-part><tp:taxon-name-part taxon-name-part-type="species" reg="comptus">comptus</tp:taxon-name-part></tp:taxon-name></italic> from Jeju (NIBR voucher specimen no. NIBRIV0000863098). <bold>A</bold> head valve, dorsal view; <bold>B</bold> 2<sup>nd</sup> valve, dorsal view; <bold>C</bold> 4<sup>th</sup> valve, dorsal view; <bold>D</bold> tail valve, dorsal view; <bold>E</bold> head valve, ventral view; <bold>F</bold> 2<sup>nd</sup> valve, ventral view; <bold>G</bold> 4<sup>th</sup> valve, ventral view; <bold>H</bold> tail valve, ventral view; <bold>I</bold> 4<sup>th</sup> valve, detail of tegmentum surface of central area using scanning electron microscope; <bold>J</bold> 4<sup>th</sup> valve, frontal view; <bold>K</bold> tail valve, lateral view. Abbreviations: ama, antemucronal area; ap, apophyses; ca, central area; e, eave; ip, insertion plate; jl, jugal lamina; js, jugal sinus; la, lateral area; m, mucro; pma, postmucronal area; pms, postmucronal slope; sl, slit; slr, slit ray; t, tooth. Scale bars: <bold>A–H, J</bold> = 5 mm, <bold>I</bold> = 200 μm, <bold>K</bold> = 2 mm.</p></caption><graphic xmlns:xlink="http://www.w3.org/1999/xlink" xlink:href="bdj-12-e134521-g004.png" position="float" id="oo_1107410.png" orientation="portrait" xlink:type="simple"><uri content-type="original_file" xlink:type="simple">https://binary.pensoft.net/fig/1107410</uri></graphic></fig><fig id="F11914919" position="float" orientation="portrait"><object-id xmlns:xlink="http://www.w3.org/1999/xlink" content-type="arpha" xlink:type="simple">7E1914F7-F33F-583C-99B5-E4F8FE75EAF2</object-id><object-id xmlns:xlink="http://www.w3.org/1999/xlink" content-type="doi" xlink:type="simple">10.3897/BDJ.12.e134521.figure6</object-id><label>Figure 6.</label><caption><p>Valves of <italic><tp:taxon-name><tp:taxon-name-part taxon-name-part-type="genus" reg="Ischnochiton">I.</tp:taxon-name-part><tp:taxon-name-part taxon-name-part-type="species" reg="hayamii">hayamii</tp:taxon-name-part></tp:taxon-name></italic> from Ulsan (NIBR voucher specimen no. NIBRIV0000863103). <bold>A</bold> head valve, dorsal view; <bold>B</bold> 2<sup>nd</sup> valve, dorsal view; <bold>C</bold> 4<sup>th</sup> valve, dorsal view; <bold>D</bold> tail valve, dorsal view; <bold>E</bold> head valve, ventral view; <bold>F</bold> 2<sup>nd</sup> valve, ventral view; <bold>G</bold> 4<sup>th</sup> valve, ventral view; <bold>H</bold> tail valve, ventral view; <bold>I</bold> 4<sup>th</sup> valve, detail of tegmentum surface of central area using scanning electron microscope; <bold>J</bold> 4<sup>th</sup> valve, frontal view; <bold>K</bold> tail valve, lateral view using scanning electron microscope. Abbreviations: ama, antemucronal area; ap, apophyses; ca, central area; e, eave; ip, insertion plate; jl, jugal lamina; js, jugal sinus; la, lateral area; m, mucro; pma, postmucronal area; pms, postmucronal slope; sl, slit; slr, slit ray; t, tooth. Scale bars: <bold>A–H, J</bold> = 2 mm, <bold>I</bold> = 200 μm, <bold>K</bold> = 1 mm.</p></caption><graphic xmlns:xlink="http://www.w3.org/1999/xlink" xlink:href="bdj-12-e134521-g006.png" position="float" id="oo_1107412.png" orientation="portrait" xlink:type="simple"><uri content-type="original_file" xlink:type="simple">https://binary.pensoft.net/fig/1107412</uri></graphic></fig><table-wrap id="T11897475" position="float" orientation="portrait"><label>Table 3.</label><caption><p>Uncorrected <italic>p</italic>-distances (%) for the mtDNA <italic>cox1</italic> sequences amongst seven north-western Pacific <italic><tp:taxon-name><tp:taxon-name-part taxon-name-part-type="genus" reg="Ischnochiton">Ischnochiton</tp:taxon-name-part></tp:taxon-name></italic> species. The bold type indicates <italic>p</italic>-distances amongst individuals of the same species.</p></caption><table rules="all" border="1"><tbody><tr><td rowspan="1" colspan="1"/><td rowspan="1" colspan="1">
              <italic>
                <tp:taxon-name><tp:taxon-name-part taxon-name-part-type="genus" reg="Ischnochiton">I.</tp:taxon-name-part><tp:taxon-name-part taxon-name-part-type="species" reg="hayamii">hayamii</tp:taxon-name-part></tp:taxon-name>
              </italic>
            </td><td rowspan="1" colspan="1">
              <italic>
                <tp:taxon-name><tp:taxon-name-part taxon-name-part-type="genus" reg="Ischnochiton">I.</tp:taxon-name-part><tp:taxon-name-part taxon-name-part-type="species" reg="boninensis">boninensis</tp:taxon-name-part></tp:taxon-name>
              </italic>
            </td><td rowspan="1" colspan="1">
              <italic>
                <tp:taxon-name><tp:taxon-name-part taxon-name-part-type="genus" reg="Ischnochiton">I.</tp:taxon-name-part><tp:taxon-name-part taxon-name-part-type="species" reg="paululus">paululus</tp:taxon-name-part></tp:taxon-name>
              </italic>
            </td><td rowspan="1" colspan="1">
              <italic>
                <tp:taxon-name><tp:taxon-name-part taxon-name-part-type="genus" reg="Ischnochiton">I.</tp:taxon-name-part><tp:taxon-name-part taxon-name-part-type="species" reg="poppei">poppei</tp:taxon-name-part></tp:taxon-name>
              </italic>
            </td><td rowspan="1" colspan="1">
              <italic>
                <tp:taxon-name><tp:taxon-name-part taxon-name-part-type="genus" reg="Ischnochiton">I.</tp:taxon-name-part><tp:taxon-name-part taxon-name-part-type="species" reg="comptus">comptus</tp:taxon-name-part></tp:taxon-name>
              </italic>
            </td><td rowspan="1" colspan="1">
              <italic>
                <tp:taxon-name><tp:taxon-name-part taxon-name-part-type="genus" reg="Ischnochiton">I.</tp:taxon-name-part><tp:taxon-name-part taxon-name-part-type="species" reg="manazuruensis">manazuruensis</tp:taxon-name-part></tp:taxon-name>
              </italic>
            </td><td rowspan="1" colspan="1">
              <italic>
                <tp:taxon-name><tp:taxon-name-part taxon-name-part-type="genus" reg="Ischnochiton">I.</tp:taxon-name-part><tp:taxon-name-part taxon-name-part-type="species" reg="hakodadensis">hakodadensis</tp:taxon-name-part></tp:taxon-name>
              </italic>
            </td></tr><tr><td rowspan="1" colspan="1">
              <italic>
                <tp:taxon-name><tp:taxon-name-part taxon-name-part-type="genus" reg="Ischnochiton">I.</tp:taxon-name-part><tp:taxon-name-part taxon-name-part-type="species" reg="hayamii">hayamii</tp:taxon-name-part></tp:taxon-name>
              </italic>
            </td><td rowspan="1" colspan="1">
              <bold>0–2.15</bold>
            </td><td rowspan="1" colspan="1"/><td rowspan="1" colspan="1"/><td rowspan="1" colspan="1"/><td rowspan="1" colspan="1"/><td rowspan="1" colspan="1"/><td rowspan="1" colspan="1"/></tr><tr><td rowspan="1" colspan="1">
              <italic>
                <tp:taxon-name><tp:taxon-name-part taxon-name-part-type="genus" reg="Ischnochiton">I.</tp:taxon-name-part><tp:taxon-name-part taxon-name-part-type="species" reg="boninensis">boninensis</tp:taxon-name-part></tp:taxon-name>
              </italic>
            </td><td rowspan="1" colspan="1">10.23–12.03</td><td rowspan="1" colspan="1">
              <bold>0–1.80</bold>
            </td><td rowspan="1" colspan="1"/><td rowspan="1" colspan="1"/><td rowspan="1" colspan="1"/><td rowspan="1" colspan="1"/><td rowspan="1" colspan="1"/></tr><tr><td rowspan="1" colspan="1">
              <italic>
                <tp:taxon-name><tp:taxon-name-part taxon-name-part-type="genus" reg="Ischnochiton">I.</tp:taxon-name-part><tp:taxon-name-part taxon-name-part-type="species" reg="paululus">paululus</tp:taxon-name-part></tp:taxon-name>
              </italic>
            </td><td rowspan="1" colspan="1">11.85–13.11</td><td rowspan="1" colspan="1">13.82–14.72</td><td rowspan="1" colspan="1">–</td><td rowspan="1" colspan="1"/><td rowspan="1" colspan="1"/><td rowspan="1" colspan="1"/><td rowspan="1" colspan="1"/></tr><tr><td rowspan="1" colspan="1">
              <italic>
                <tp:taxon-name><tp:taxon-name-part taxon-name-part-type="genus" reg="Ischnochiton">I.</tp:taxon-name-part><tp:taxon-name-part taxon-name-part-type="species" reg="poppei">poppei</tp:taxon-name-part></tp:taxon-name>
              </italic>
            </td><td rowspan="1" colspan="1">12.57–12.75</td><td rowspan="1" colspan="1">10.95–11.67</td><td rowspan="1" colspan="1">13.64</td><td rowspan="1" colspan="1">–</td><td rowspan="1" colspan="1"/><td rowspan="1" colspan="1"/><td rowspan="1" colspan="1"/></tr><tr><td rowspan="1" colspan="1">
              <italic>
                <tp:taxon-name><tp:taxon-name-part taxon-name-part-type="genus" reg="Ischnochiton">I.</tp:taxon-name-part><tp:taxon-name-part taxon-name-part-type="species" reg="comptus">comptus</tp:taxon-name-part></tp:taxon-name>
              </italic>
            </td><td rowspan="1" colspan="1">12.21–14.18</td><td rowspan="1" colspan="1">12.03–13.11</td><td rowspan="1" colspan="1">13.64–14.36</td><td rowspan="1" colspan="1">11.31–12.03</td><td rowspan="1" colspan="1">
              <bold>0–1.28</bold>
            </td><td rowspan="1" colspan="1"/><td rowspan="1" colspan="1"/></tr><tr><td rowspan="1" colspan="1">
              <italic>
                <tp:taxon-name><tp:taxon-name-part taxon-name-part-type="genus" reg="Ischnochiton">I.</tp:taxon-name-part><tp:taxon-name-part taxon-name-part-type="species" reg="manazuruensis">manazuruensis</tp:taxon-name-part></tp:taxon-name>
              </italic>
            </td><td rowspan="1" colspan="1">12.75–15.08</td><td rowspan="1" colspan="1">12.03–13.82</td><td rowspan="1" colspan="1">15.08–15.80</td><td rowspan="1" colspan="1">14.00–15.44</td><td rowspan="1" colspan="1">11.49–13.46</td><td rowspan="1" colspan="1">
              <bold>0.18–3.05</bold>
            </td><td rowspan="1" colspan="1"/></tr><tr><td rowspan="1" colspan="1">
              <italic>
                <tp:taxon-name><tp:taxon-name-part taxon-name-part-type="genus" reg="Ischnochiton">I.</tp:taxon-name-part><tp:taxon-name-part taxon-name-part-type="species" reg="hakodadensis">hakodadensis</tp:taxon-name-part></tp:taxon-name>
              </italic>
            </td><td rowspan="1" colspan="1">15.80–16.70</td><td rowspan="1" colspan="1">15.98–16.88</td><td rowspan="1" colspan="1">19.57–19.93</td><td rowspan="1" colspan="1">15.80–16.16</td><td rowspan="1" colspan="1">15.80–16.70</td><td rowspan="1" colspan="1">16.34–17.41</td><td rowspan="1" colspan="1">
              <bold>0–0.90</bold>
            </td></tr></tbody></table></table-wrap></tp:treatment-sec><ref-list><ref id="B11914871"><element-citation xmlns:xlink="http://www.w3.org/1999/xlink" publication-type="book" xlink:type="simple"><person-group person-group-type="author"><name name-style="western"><surname>Pilsbry</surname><given-names>H. A.</given-names></name></person-group><year>1893</year><source>Monograph of the <tp:taxon-name><tp:taxon-name-part taxon-name-part-type="class">Polyplacophora</tp:taxon-name-part></tp:taxon-name>. In: Manual of conchology (Ed. Tryon GW)</source><volume>Vol. 14</volume><publisher-name>Academy of Natural Sciences</publisher-name><publisher-loc>Philadelphia</publisher-loc><size units="page">129‑350</size></element-citation></ref><ref id="B11914650"><element-citation xmlns:xlink="http://www.w3.org/1999/xlink" publication-type="book" xlink:type="simple"><person-group person-group-type="author"><name name-style="western"><surname>Pilsbry</surname><given-names>H. A.</given-names></name></person-group><year>1895</year><source>Catalogue of the marine mollusks of Japan: With descriptions of new species and notes on others collected by Frederick Stearns</source><publisher-name>Frederick Stearns</publisher-name><publisher-loc>Detroit</publisher-loc><size units="page">196</size></element-citation></ref><ref id="B11914761"><element-citation xmlns:xlink="http://www.w3.org/1999/xlink" publication-type="article" xlink:type="simple"><person-group person-group-type="author"><name name-style="western"><surname>Taki</surname><given-names>I. s.</given-names></name></person-group><year>1962</year><article-title>A list of the <tp:taxon-name><tp:taxon-name-part taxon-name-part-type="class">Polyplacophora</tp:taxon-name-part></tp:taxon-name> from Japanese Islands and vicinity</article-title><source>Venus</source><volume>22</volume><issue>1</issue><fpage>29</fpage><lpage>53</lpage></element-citation></ref><ref id="B11914779"><element-citation xmlns:xlink="http://www.w3.org/1999/xlink" publication-type="article" xlink:type="simple"><person-group person-group-type="author"><name name-style="western"><surname>Taki</surname><given-names>I. w.</given-names></name></person-group><year>1964</year><article-title>Classification of the class <tp:taxon-name><tp:taxon-name-part taxon-name-part-type="class">Polyplacophora</tp:taxon-name-part></tp:taxon-name>, with a list of Japanese chitons</article-title><source>Venus</source><volume>22</volume><issue>4</issue><fpage>401</fpage><lpage>414</lpage></element-citation></ref><ref id="B11914442"><element-citation xmlns:xlink="http://www.w3.org/1999/xlink" publication-type="book" xlink:type="simple"><person-group person-group-type="author"><name name-style="western"><surname>Kaas</surname><given-names>P</given-names></name><name name-style="western"><surname>Van Belle</surname><given-names>R. A.</given-names></name></person-group><year>1980</year><source>Catalogue of living Chitons (<tp:taxon-name><tp:taxon-name-part taxon-name-part-type="phylum">Mollusca</tp:taxon-name-part></tp:taxon-name>: <tp:taxon-name><tp:taxon-name-part taxon-name-part-type="class">Polyplacophora</tp:taxon-name-part></tp:taxon-name>).</source><publisher-name>E. J. Brill,</publisher-name><publisher-loc>Rotterdam</publisher-loc><size units="page">144</size><pub-id pub-id-type="doi">10.1163/9789004630628</pub-id></element-citation></ref><ref id="B11914863"><element-citation xmlns:xlink="http://www.w3.org/1999/xlink" publication-type="thesis" xlink:type="simple"><person-group person-group-type="author"><name name-style="western"><surname>Yum</surname><given-names>S. S.</given-names></name></person-group><year>1988</year><source>Classification and distribution of the Korean <tp:taxon-name><tp:taxon-name-part taxon-name-part-type="class">Polyplacophora</tp:taxon-name-part></tp:taxon-name> (<tp:taxon-name><tp:taxon-name-part taxon-name-part-type="phylum">Mollusca</tp:taxon-name-part></tp:taxon-name>)</source><publisher-name>Sung Kyun Kwan University</publisher-name><publisher-loc>Suwon</publisher-loc><size units="page">104</size><comment content-type="language">Korean</comment></element-citation></ref><ref id="B11914752"><element-citation xmlns:xlink="http://www.w3.org/1999/xlink" publication-type="article" xlink:type="simple"><person-group person-group-type="author"><name name-style="western"><surname>Taki</surname><given-names>I. s.</given-names></name></person-group><year>1938</year><article-title>Report of the biological survey of Mutsu Bay 31. Studies of chitons of Mutsu Bay with general discussion on chitons of Japan</article-title><source>The Science Reports of the Tôhoku Imperial University</source><volume>12</volume><fpage>323</fpage><lpage>423</lpage></element-citation></ref><ref id="B11914467"><element-citation xmlns:xlink="http://www.w3.org/1999/xlink" publication-type="book" xlink:type="simple"><person-group person-group-type="author"><name name-style="western"><surname>Kaas</surname><given-names>P</given-names></name><name name-style="western"><surname>Van Belle</surname><given-names>R. A.</given-names></name></person-group><year>1990</year><source>Monograph of living Chitons (<tp:taxon-name><tp:taxon-name-part taxon-name-part-type="phylum">Mollusca</tp:taxon-name-part></tp:taxon-name>: <tp:taxon-name><tp:taxon-name-part taxon-name-part-type="class">Polyplacophora</tp:taxon-name-part></tp:taxon-name>). Vol. 4. Suborder <tp:taxon-name><tp:taxon-name-part taxon-name-part-type="suborder">Ischnochitonina</tp:taxon-name-part></tp:taxon-name>: <tp:taxon-name><tp:taxon-name-part taxon-name-part-type="family">Ischnochitonidae</tp:taxon-name-part></tp:taxon-name>: <tp:taxon-name><tp:taxon-name-part taxon-name-part-type="subfamily">Ischnochitoninae</tp:taxon-name-part></tp:taxon-name> (continued), Additions to Vols 1, 2 and 3</source><publisher-name>Brill EJ</publisher-name><publisher-loc>Leiden</publisher-loc><size units="page">298</size><pub-id pub-id-type="doi">10.1163/9789004431706</pub-id></element-citation></ref><ref id="B11914316"><element-citation xmlns:xlink="http://www.w3.org/1999/xlink" publication-type="article" xlink:type="simple"><person-group person-group-type="author"><name name-style="western"><surname>Dell'Angelo</surname><given-names>B.</given-names></name><name name-style="western"><surname>Hong</surname><given-names>J. S.</given-names></name><name name-style="western"><surname>Van Belle</surname><given-names>R. A.</given-names></name></person-group><year>1990</year><article-title>The <tp:taxon-name><tp:taxon-name-part taxon-name-part-type="genus" reg="Chiton">Chiton</tp:taxon-name-part></tp:taxon-name> fauna (<tp:taxon-name><tp:taxon-name-part taxon-name-part-type="phylum">Mollusca</tp:taxon-name-part></tp:taxon-name>: <tp:taxon-name><tp:taxon-name-part taxon-name-part-type="class">Polyplacophora</tp:taxon-name-part></tp:taxon-name>) of Korea: Part I: Suborder <tp:taxon-name><tp:taxon-name-part taxon-name-part-type="suborder">Lepidopleurina</tp:taxon-name-part></tp:taxon-name> and <tp:taxon-name><tp:taxon-name-part taxon-name-part-type="suborder">Ischnochitonina</tp:taxon-name-part></tp:taxon-name></article-title><source>Animal Systematics, Evolution and Diversity</source><volume>6</volume><fpage>29</fpage><lpage>55</lpage></element-citation></ref><ref id="B11914371"><element-citation xmlns:xlink="http://www.w3.org/1999/xlink" publication-type="book" xlink:type="simple"><person-group person-group-type="author"><name name-style="western"><surname>Higo</surname><given-names>S</given-names></name><name name-style="western"><surname>Callomon</surname><given-names>P</given-names></name><name name-style="western"><surname>Goto</surname><given-names>Y</given-names></name></person-group><year>1999</year><source>Catalogue and bibliography of the marine shell-bearing <tp:taxon-name><tp:taxon-name-part taxon-name-part-type="phylum">Mollusca</tp:taxon-name-part></tp:taxon-name> of Japan</source><publisher-name>Elle Scientific Publications</publisher-name><publisher-loc>Osaka</publisher-loc><size units="page">749</size></element-citation></ref><ref id="B11914551"><element-citation xmlns:xlink="http://www.w3.org/1999/xlink" publication-type="article" xlink:type="simple"><person-group person-group-type="author"><name name-style="western"><surname>Lee</surname><given-names>J. S.</given-names></name><name name-style="western"><surname>Min</surname><given-names>D. K.</given-names></name></person-group><year>2002</year><article-title>A catalogue of molluscan fauna in Korea</article-title><source>The Korean Journal of Malacology</source><volume>18</volume><fpage>93</fpage><lpage>217</lpage></element-citation></ref><ref id="B11914560"><element-citation xmlns:xlink="http://www.w3.org/1999/xlink" publication-type="book" xlink:type="simple"><person-group person-group-type="author"><name name-style="western"><surname>Min</surname><given-names>D. K.</given-names></name><name name-style="western"><surname>Lee</surname><given-names>J. S.</given-names></name><name name-style="western"><surname>Koh</surname><given-names>D. B.</given-names></name><name name-style="western"><surname>Je</surname><given-names>J. G.</given-names></name></person-group><year>2004</year><source>Mollusks in Korea</source><publisher-name>Hanguel Graphics</publisher-name><publisher-loc>Busan</publisher-loc><size units="page">566</size><comment content-type="language">Korean</comment></element-citation></ref><ref id="B11914387"><element-citation xmlns:xlink="http://www.w3.org/1999/xlink" publication-type="book" xlink:type="simple"><person-group person-group-type="author"><name name-style="western"><surname>Higo</surname><given-names>S</given-names></name></person-group><year>1973</year><source>A catalogue of molluscan fauna of the Japanese Islands and the adjacent area</source><publisher-name>Nagasaki Biological Society</publisher-name><publisher-loc>Nagasaki</publisher-loc><size units="page">397</size><comment content-type="language">Japanese</comment></element-citation></ref><ref id="B11914616"><element-citation xmlns:xlink="http://www.w3.org/1999/xlink" publication-type="book" xlink:type="simple"><person-group person-group-type="author"><name name-style="western"><surname>Okada</surname><given-names>K.</given-names></name><name name-style="western"><surname>Uchida</surname><given-names>S.</given-names></name><name name-style="western"><surname>Uchida</surname><given-names>T</given-names></name></person-group><year>1981</year><source>New illustrated encyclopedia of the fauna of Japan</source><volume>II</volume><publisher-name>Hokuryukan</publisher-name><publisher-loc>Tokyo</publisher-loc><size units="page">803</size><comment content-type="language">Japanese</comment></element-citation></ref><ref id="B11914379"><element-citation xmlns:xlink="http://www.w3.org/1999/xlink" publication-type="book" xlink:type="simple"><person-group person-group-type="author"><name name-style="western"><surname>Higo</surname><given-names>S</given-names></name><name name-style="western"><surname>Goto</surname><given-names>Y</given-names></name></person-group><year>1993</year><source>A systematic list of molluscan shells from the Japanese Is. and the adjacent area</source><publisher-name>Elle Scientific Publications</publisher-name><publisher-loc>Osaka</publisher-loc><size units="page">693</size><comment content-type="language">Japanese</comment></element-citation></ref><ref id="B11914788"><element-citation xmlns:xlink="http://www.w3.org/1999/xlink" publication-type="article" xlink:type="simple"><person-group person-group-type="author"><name name-style="western"><surname>Thiele</surname><given-names>J</given-names></name></person-group><year>1909</year><article-title>Revision des systems der chitonen, part I</article-title><source>Zoologica Stuttgart</source><volume>22</volume><fpage>1</fpage><lpage>70</lpage></element-citation></ref><ref id="B11914409"><element-citation xmlns:xlink="http://www.w3.org/1999/xlink" publication-type="book" xlink:type="simple"><person-group person-group-type="author"><name name-style="western"><surname>Jakovleva</surname><given-names>A. M.</given-names></name></person-group><year>1952</year><source>Shell-bearing mollusks (<tp:taxon-name><tp:taxon-name-part taxon-name-part-type="suborder">Loricata</tp:taxon-name-part></tp:taxon-name>) of the seas of the U.S.S.R= Pantsyrnye mollyuski morei SSSR.</source><edition>Keys to the Fauna of the USSR</edition><volume>Vol.45</volume><publisher-name>Akad. Nauk SSSR</publisher-name><publisher-loc>Moscow</publisher-loc><size units="page">107</size><comment content-type="language">Russian</comment></element-citation></ref><ref id="B11914666"><element-citation xmlns:xlink="http://www.w3.org/1999/xlink" publication-type="article" xlink:type="simple"><person-group person-group-type="author"><name name-style="western"><surname>Saito</surname><given-names>H</given-names></name></person-group><year>1995</year><article-title>The chiton fauna of Onagawa Bay</article-title><source>Memoirs of the National Science Museum</source><volume>28</volume><fpage>99</fpage><lpage>112</lpage></element-citation></ref><ref id="B11917031"><element-citation xmlns:xlink="http://www.w3.org/1999/xlink" publication-type="chapter" xlink:type="simple"><person-group person-group-type="author"><name name-style="western"><surname>Saito</surname><given-names>Hiroshi</given-names></name></person-group><year>2000</year><chapter-title>Polyplacophora</chapter-title><person-group person-group-type="editor"><name name-style="western"><surname>Okutani</surname><given-names>T</given-names></name></person-group><source>Marine mollusks in Japan</source><publisher-name>Tokai University Press</publisher-name><publisher-loc>Tokyo</publisher-loc><size units="page">4‑23</size></element-citation></ref><ref id="B11917044"><element-citation xmlns:xlink="http://www.w3.org/1999/xlink" publication-type="chapter" xlink:type="simple"><person-group person-group-type="author"><name name-style="western"><surname>Saito</surname><given-names>Hiroshi</given-names></name></person-group><year>2017</year><chapter-title>Polyplacophora</chapter-title><person-group person-group-type="editor"><name name-style="western"><surname>Okutani</surname><given-names>T</given-names></name></person-group><source>Marine mollusks in Japan</source><edition>2nd edition</edition><publisher-name>Tokai University Press</publisher-name><publisher-loc>Tokyo</publisher-loc><size units="page">46‑55, 728‑738</size></element-citation></ref><ref id="B11914718"><element-citation xmlns:xlink="http://www.w3.org/1999/xlink" publication-type="book" xlink:type="simple"><person-group person-group-type="author"><name name-style="western"><surname>Slieker</surname><given-names>F. J. A.</given-names></name></person-group><year>2000</year><source>Chitons of the world: An illustrated synopsis of recent polyplacophora</source><publisher-name>L’Informatore Piceno</publisher-name><publisher-loc>Ancona</publisher-loc><size units="page">154</size></element-citation></ref><ref id="B11914658"><element-citation xmlns:xlink="http://www.w3.org/1999/xlink" publication-type="book" xlink:type="simple"><person-group person-group-type="author"><name name-style="western"><surname>Qi</surname><given-names>Z</given-names></name></person-group><year>2004</year><source>Seashells of China</source><publisher-name>China Ocean Press</publisher-name><publisher-loc>Beijing</publisher-loc><size units="page">418</size></element-citation></ref><ref id="B11914726"><element-citation xmlns:xlink="http://www.w3.org/1999/xlink" publication-type="book" xlink:type="simple"><person-group person-group-type="author"><name name-style="western"><surname>Sirenko</surname><given-names>B. I.</given-names></name></person-group><year>2013</year><source>Check-list of species of free-living invertebrates of the Russian Far Eastern seas</source><publisher-name>Russian Academy of Sciences, Zoological Institute</publisher-name><publisher-loc>St. Petersburg</publisher-loc><size units="page">258</size></element-citation></ref><ref id="B11914633"><element-citation xmlns:xlink="http://www.w3.org/1999/xlink" publication-type="article" xlink:type="simple"><person-group person-group-type="author"><name name-style="western"><surname>Owada</surname><given-names>Masato</given-names></name></person-group><year>2018</year><article-title>Phylogenetic relationships among Japanese species of the genus <italic><tp:taxon-name><tp:taxon-name-part taxon-name-part-type="genus" reg="Ischnochiton">Ischnochiton</tp:taxon-name-part></tp:taxon-name></italic> (<tp:taxon-name><tp:taxon-name-part taxon-name-part-type="class">Polyplacophora</tp:taxon-name-part></tp:taxon-name>: <tp:taxon-name><tp:taxon-name-part taxon-name-part-type="family">Ischnochitonidae</tp:taxon-name-part></tp:taxon-name>), including a new species</article-title><source>Zoological Science</source><volume>35</volume><issue>3</issue><fpage>281</fpage><lpage>291</lpage><pub-id pub-id-type="doi">10.2108/zs170106</pub-id></element-citation></ref></ref-list></tp:taxon-treatment>
