# Supplementary material for: Revisiting the taxonomy of Korean Ischnochiton species (Polyplacophora, Ischnochitonidae) based on a combined analysis of morphological and molecular data
Source: Biodivers Data J. 2024 Oct 23;12:e134521. doi: 10.3897/BDJ.12.e134521 (PMC11525207; doi:10.3897/BDJ.12.e134521)
Supplement: XML Treatment for Ischnochiton hayamii [file BDJ.12.e134521-treatment4.xml]

<!DOCTYPE tp:taxon-treatment
  PUBLIC "-//TaxonX//DTD Taxonomic Treatment Publishing DTD v0 20100105//EN" "tax-treatment-NSO.dtd">
<tp:taxon-treatment xmlns:tp="http://www.plazi.org/taxpub"><tp:treatment-meta><mixed-citation publication-type="journal"><person-group><name><surname>Park</surname><given-names>Jina</given-names></name><name><surname>Kim</surname><given-names>Yukyung</given-names></name><name><surname>Putri</surname><given-names>Eggy Triana</given-names></name><name><surname>Park</surname><given-names>Joong-Ki</given-names></name></person-group><article-title>Revisiting the taxonomy of Korean <italic><tp:taxon-name><tp:taxon-name-part taxon-name-part-type="genus" reg="Ischnochiton">Ischnochiton</tp:taxon-name-part></tp:taxon-name></italic> species (<tp:taxon-name><tp:taxon-name-part taxon-name-part-type="class">Polyplacophora</tp:taxon-name-part></tp:taxon-name>, <tp:taxon-name><tp:taxon-name-part taxon-name-part-type="family">Ischnochitonidae</tp:taxon-name-part></tp:taxon-name>) based on a combined analysis of morphological and molecular data</article-title><source>Biodivers Data J</source><day>23</day><month>10</month><year>2024</year><volume>12</volume><pub-id pub-id-type="doi">10.3897/BDJ.12.e134521</pub-id></mixed-citation></tp:treatment-meta><tp:nomenclature><tp:taxon-name>
            <object-id xmlns:xlink="http://www.w3.org/1999/xlink" content-type="arpha" xlink:type="simple">A7930542-E652-5677-B047-581DACCC2C1C</object-id>
            <tp:taxon-name-part taxon-name-part-type="genus">Ischnochiton</tp:taxon-name-part>
            <tp:taxon-name-part taxon-name-part-type="species">hayamii</tp:taxon-name-part>
            <object-id xmlns:xlink="http://www.w3.org/1999/xlink" xlink:type="simple" object-id-type="World Register of Marine Species (WoRMS)">https://www.marinespecies.org/aphia.php?p=taxdetails&amp;id=1259313</object-id>
          </tp:taxon-name><tp:taxon-authority>Owada, 2018</tp:taxon-authority><tp:nomenclature-citation-list><tp:nomenclature-citation><tp:taxon-name>
                <tp:taxon-name-part taxon-name-part-type="genus" reg="Ischnochiton">Ischnochiton</tp:taxon-name-part>
                <tp:taxon-name-part taxon-name-part-type="species" reg="hayamii">hayamii</tp:taxon-name-part>
              </tp:taxon-name><comment> <xref ref-type="bibr" rid="B11914633">Owada (2018)</xref>: 287, figs 2A–F, 4, 7A.</comment></tp:nomenclature-citation></tp:nomenclature-citation-list></tp:nomenclature><tp:treatment-sec sec-type="materials"><title>Materials</title><list list-type="alpha-lower" list-content="occurrences"><list-item><p><bold>Type status:</bold> <named-content xmlns:xlink="http://www.w3.org/1999/xlink" content-type="dwc:typeStatus" xlink:type="simple">Other material</named-content>. <bold>Occurrence:</bold> individualCount: <named-content xmlns:xlink="http://www.w3.org/1999/xlink" content-type="dwc:individualCount" xlink:type="simple">2</named-content>; occurrenceID: <named-content xmlns:xlink="http://www.w3.org/1999/xlink" content-type="dwc:occurrenceID" xlink:type="simple">5C753217-14FB-5D05-9BCF-8E0933B7989D</named-content>; <bold>Taxon:</bold> scientificName: <named-content xmlns:xlink="http://www.w3.org/1999/xlink" content-type="dwc:scientificName" xlink:type="simple"><italic><tp:taxon-name><tp:taxon-name-part taxon-name-part-type="genus" reg="Ischnochiton">Ischnochiton</tp:taxon-name-part><tp:taxon-name-part taxon-name-part-type="species" reg="hayamii">hayamii</tp:taxon-name-part></tp:taxon-name></italic></named-content>; <bold>Location:</bold> country: <named-content xmlns:xlink="http://www.w3.org/1999/xlink" content-type="dwc:country" xlink:type="simple">Korea</named-content>; locality: <named-content xmlns:xlink="http://www.w3.org/1999/xlink" content-type="dwc:locality" xlink:type="simple">Sinam-ri, Seosaeng-myeon, Ulju-gun, Ulsan-si</named-content>; verbatimCoordinates: <named-content xmlns:xlink="http://www.w3.org/1999/xlink" content-type="dwc:verbatimCoordinates" xlink:type="simple"><named-content content-type="dwc:verbatimCoordinates" xlink:type="simple">35°20'16.35"N, 129°19'10.12"E</named-content></named-content>; <bold>Event:</bold> eventDate: <named-content xmlns:xlink="http://www.w3.org/1999/xlink" content-type="dwc:eventDate" xlink:type="simple">24 Nov 2016</named-content></p></list-item></list></tp:treatment-sec><tp:treatment-sec sec-type="Description"><title>Description</title><p>Body oval-shaped, small to medium in size (Fig. <xref ref-type="fig" rid="F11914911">2</xref>N; in examined material, BL 15.28 mm, BW 9.04 mm). Valves dark olive-green in colour, with small spots or large blotches of variable colours; cream, yellow, pink and brown. Girdle rather narrow, alternating with transverse bands of yellowish-brown and light yellow. Gills arrangement adanal and holobranchial on both sides with interspace (Fig. <xref ref-type="fig" rid="F11914911">2</xref>O).</p><p>Valves: Head valve semicircular in shape, tegmentum almost smooth with faint growth line; anterior margin round; posterior margin widely V-shaped (Fig. <xref ref-type="fig" rid="F11914919">6</xref>A). Intermediate valves broadly rectangular in shape, hardly beaked (Fig. <xref ref-type="fig" rid="F11914919">6</xref>B and C). Intermediate valves dorso-ventrally carinated, moderately elevated in frontal view and side slope nearly straight (Fig. <xref ref-type="fig" rid="F11914919">6</xref>J; elevation ratio of 0.4 in 4<sup>th</sup> valve); anterior margin slightly convex, except for 2<sup>nd</sup> valve (Fig. <xref ref-type="fig" rid="F11914919">6</xref>B; more convex than other intermediate valves, even appearing triangular); lateral margins somewhat round; posterior margin almost straight; tegmentum of central area (ca) densely arranged minute granules in quincunx or zig-zag patterns (Fig. <xref ref-type="fig" rid="F11914919">6</xref>I); lateral area (la) hardly raised, almost smooth like head valve (Fig. <xref ref-type="fig" rid="F11914919">6</xref>B and C). Tail valve semicircular, as wide as head valve; anterior margin straight (Fig. <xref ref-type="fig" rid="F11914919">6</xref>D); mucro (m) subcentral, slightly elevated; sculpture of antemucronal area (ama) same as central area of intermediate valves; postmucronal area (pma) nearly smooth such as head valve; postmucronal slope (pms) concave (Fig. <xref ref-type="fig" rid="F11914919">6</xref>K). Articulamentum light blue, central part of articulamentum red violet in colour. Apophyses (ap; sutural laminae) rectangular in shape, short, fragile and separated with very short jugal lamina (jl); jugal sinus (js) shallow, about one-third of tegmentum width; insertion plate (ip) teeth (t) uneven in size; slit formula 10/1/10, slit rays (slr) fine, but relatively distinct (Fig. <xref ref-type="fig" rid="F11914919">6</xref>E–H). Eaves (e) very narrow, solid (Fig. <xref ref-type="fig" rid="F11914919">6</xref>J).</p><p>Girdle: Perinotum covered with flat, oval, slightly bending, nearly smooth and overlapping scales (Fig. <xref ref-type="fig" rid="F11914921">7</xref>M, N; ps: L 108.2–157.6 μm, W 152.6–184.8 μm), scales arranged parallel to margin; peripheral scales of perinotum (pps: L 18.8–59.8 μm, W 79.5–92.9 μm) much smaller than perinotum scales, with 8–15 fine, flat longitudinal ribs (Fig. <xref ref-type="fig" rid="F11914921">7</xref>M–O); marginal spicules with three types: large one (lmsp: L 77.7–95.6 μm, W 23–27.34 μm) long, flat-ovate, narrower to tip, obtuse, with 5–7 weak longitudinal ribs; middle one (mmsp: L 97.7–100.9 μm, W 8.8–11.7 μm) long, slender, smooth, blunt rod-shaped; small one (smsp: L 18.3–21.6 μm, W 14.7–15.3 μm) very short, obtuse with strong radial ribs (Fig. <xref ref-type="fig" rid="F11914921">7</xref>M and O); hyponotum covered with hyaline, smooth, oblong and overlapping scales (Fig. <xref ref-type="fig" rid="F11914921">7</xref>P; hs: L 70.6–75.6 μm, W 11.3–17.5 μm).</p><p>Radula: Radula symmetrical rows with 17 teeth per transverse row (Fig. <xref ref-type="fig" rid="F11914923">8</xref>D). Central tooth (c) narrow oblong shape with forward bent blade; each centro-lateral tooth (cl) taller than central tooth, with wide inwardly convex cuspid; head (h) of major lateral teeth (mlt) bicuspid, inner cuspid rounded, outer one shorter and more angled than inner one; petaloid process (pp; wing) near base of major lateral tooth, blunt rod-shape, protruding slightly more than cuspids of major lateral tooth directed towards the centre; major uncinus teeth (mu) tall, slender, curving inwards with round spoon-like tip; marginal teeth (im, mm, om) flat, increasing size from inner to outer teeth.</p></tp:treatment-sec><tp:treatment-sec sec-type="Distribution"><title>Distribution</title><p>Japan (Zushi, Shimoda, and Hakodate) and Korea (Ulsan).</p><sec sec-type="Type locality"><title>Type locality</title><p>Japan: Zushi, Kanagawa Prefecture.</p></sec></tp:treatment-sec><tp:treatment-sec sec-type="Taxon discussion"><title>Taxon discussion</title><p>Previously, three <italic><tp:taxon-name><tp:taxon-name-part taxon-name-part-type="genus" reg="Ischnochiton">Ischnochiton</tp:taxon-name-part></tp:taxon-name></italic> species have been reported in Korea (<xref ref-type="bibr" rid="B11914608">National list of species of Korea 2022</xref>): <italic><tp:taxon-name><tp:taxon-name-part taxon-name-part-type="genus" reg="Ischnochiton">Ischnochiton</tp:taxon-name-part><tp:taxon-name-part taxon-name-part-type="species" reg="boninensis">boninensis</tp:taxon-name-part></tp:taxon-name></italic>, <italic><tp:taxon-name><tp:taxon-name-part taxon-name-part-type="genus" reg="Ischnochiton">Ischnochiton</tp:taxon-name-part><tp:taxon-name-part taxon-name-part-type="species" reg="comptus">comptus</tp:taxon-name-part></tp:taxon-name></italic> and <italic><tp:taxon-name><tp:taxon-name-part taxon-name-part-type="genus" reg="Ischnochiton">Ischnochiton</tp:taxon-name-part><tp:taxon-name-part taxon-name-part-type="species" reg="hakodadensis">hakodadensis</tp:taxon-name-part></tp:taxon-name></italic>. <italic><tp:taxon-name><tp:taxon-name-part taxon-name-part-type="genus" reg="Ischnochiton">I.</tp:taxon-name-part><tp:taxon-name-part taxon-name-part-type="species" reg="boninensis">boninensis</tp:taxon-name-part></tp:taxon-name></italic> and <italic><tp:taxon-name><tp:taxon-name-part taxon-name-part-type="genus" reg="Ischnochiton">I.</tp:taxon-name-part><tp:taxon-name-part taxon-name-part-type="species" reg="comptus">comptus</tp:taxon-name-part></tp:taxon-name></italic> are very similar in overall morphology and typically co-occur in sympatric regions in intertidal and subtidal habitats (<xref ref-type="bibr" rid="B11914752">Taki 1938</xref>). <xref ref-type="bibr" rid="B11914633">Owada (2018)</xref> noted that <italic><tp:taxon-name><tp:taxon-name-part taxon-name-part-type="genus" reg="Ischnochiton">I.</tp:taxon-name-part><tp:taxon-name-part taxon-name-part-type="species" reg="hayamii">hayamii</tp:taxon-name-part></tp:taxon-name></italic> shares morphological similarities with these species in their overall appearance, moderated elevation and sculptures of the central area in the intermediate valves. Nevertheless, <italic><tp:taxon-name><tp:taxon-name-part taxon-name-part-type="genus" reg="Ischnochiton">I.</tp:taxon-name-part><tp:taxon-name-part taxon-name-part-type="species" reg="hayamii">hayamii</tp:taxon-name-part></tp:taxon-name></italic> is distinguished from the other three Korean <italic><tp:taxon-name><tp:taxon-name-part taxon-name-part-type="genus" reg="Ischnochiton">Ischnochiton</tp:taxon-name-part></tp:taxon-name></italic> species by their morphological differences in body size, back shape and sculptures of the lateral areas (see Table <xref ref-type="table" rid="T11897466">2</xref> for detailed comparison). Amongst the four Korean <italic><tp:taxon-name><tp:taxon-name-part taxon-name-part-type="genus" reg="Ischnochiton">Ischnochiton</tp:taxon-name-part></tp:taxon-name></italic> species, <italic><tp:taxon-name><tp:taxon-name-part taxon-name-part-type="genus" reg="Ischnochiton">I.</tp:taxon-name-part><tp:taxon-name-part taxon-name-part-type="species" reg="hayamii">hayamii</tp:taxon-name-part></tp:taxon-name></italic> is the smallest in adult body size (&lt; 15 mm in length), whereas the other three species typically have larger sizes (<italic><tp:taxon-name><tp:taxon-name-part taxon-name-part-type="genus" reg="Ischnochiton">I.</tp:taxon-name-part><tp:taxon-name-part taxon-name-part-type="species" reg="boninensis">boninensis</tp:taxon-name-part></tp:taxon-name></italic> and <italic><tp:taxon-name><tp:taxon-name-part taxon-name-part-type="genus" reg="Ischnochiton">I.</tp:taxon-name-part><tp:taxon-name-part taxon-name-part-type="species" reg="comptus">comptus</tp:taxon-name-part></tp:taxon-name></italic> range from 15–30 mm and <italic><tp:taxon-name><tp:taxon-name-part taxon-name-part-type="genus" reg="Ischnochiton">I.</tp:taxon-name-part><tp:taxon-name-part taxon-name-part-type="species" reg="hakodadensis">hakodadensis</tp:taxon-name-part></tp:taxon-name></italic> is the largest species &gt; 30 mm) (<xref ref-type="bibr" rid="B11914467">Kaas and Van Belle 1990</xref>, <xref ref-type="bibr" rid="B11914475">Kaas and Van Belle 1994</xref>, <xref ref-type="bibr" rid="B11914624">Owada 2016</xref>, <xref ref-type="bibr" rid="B11914633">Owada 2018</xref>). The dorsal back shape of <italic><tp:taxon-name><tp:taxon-name-part taxon-name-part-type="genus" reg="Ischnochiton">I.</tp:taxon-name-part><tp:taxon-name-part taxon-name-part-type="species" reg="hayamii">hayamii</tp:taxon-name-part></tp:taxon-name></italic> is carinated (Fig. <xref ref-type="fig" rid="F11914919">6</xref>J), while it is rounded in <italic><tp:taxon-name><tp:taxon-name-part taxon-name-part-type="genus" reg="Ischnochiton">I.</tp:taxon-name-part><tp:taxon-name-part taxon-name-part-type="species" reg="boninensis">boninensis</tp:taxon-name-part></tp:taxon-name></italic> (Fig. <xref ref-type="fig" rid="F11914913">3</xref>J) and subcarinated in both <italic><tp:taxon-name><tp:taxon-name-part taxon-name-part-type="genus" reg="Ischnochiton">I.</tp:taxon-name-part><tp:taxon-name-part taxon-name-part-type="species" reg="comptus">comptus</tp:taxon-name-part></tp:taxon-name></italic> and <italic><tp:taxon-name><tp:taxon-name-part taxon-name-part-type="genus" reg="Ischnochiton">I.</tp:taxon-name-part><tp:taxon-name-part taxon-name-part-type="species" reg="hakodadensis">hakodadensis</tp:taxon-name-part></tp:taxon-name></italic> (Fig. <xref ref-type="fig" rid="F11914915">4</xref>J and Fig. <xref ref-type="fig" rid="F11914917">5</xref>J) (<xref ref-type="bibr" rid="B11914871">Pilsbry 1893</xref>, <xref ref-type="bibr" rid="B11914467">Kaas and Van Belle 1990</xref>, <xref ref-type="bibr" rid="B11914475">Kaas and Van Belle 1994</xref>, <xref ref-type="bibr" rid="B11914633">Owada 2018</xref>). In microstructures of the valves, the lateral areas are almost smooth with faint radial ribs in <italic><tp:taxon-name><tp:taxon-name-part taxon-name-part-type="genus" reg="Ischnochiton">I.</tp:taxon-name-part><tp:taxon-name-part taxon-name-part-type="species" reg="hayamii">hayamii</tp:taxon-name-part></tp:taxon-name></italic> (Fig. <xref ref-type="fig" rid="F11914919">6</xref>B and C), whereas the other three species possess 5–8 bifurcating radial ribs (Fig. <xref ref-type="fig" rid="F11914913">3</xref>B, C, Fig. <xref ref-type="fig" rid="F11914915">4</xref>B, C, Fig. <xref ref-type="fig" rid="F11914917">5</xref>B and C) (<xref ref-type="bibr" rid="B11914752">Taki 1938</xref>, <xref ref-type="bibr" rid="B11914467">Kaas and Van Belle 1990</xref>, <xref ref-type="bibr" rid="B11914475">Kaas and Van Belle 1994</xref>, <xref ref-type="bibr" rid="B11914624">Owada 2016</xref>, <xref ref-type="bibr" rid="B11914633">Owada 2018</xref>).</p></tp:treatment-sec><tp:treatment-sec><!--Section generated to contain objects referenced in tp:taxon-treatment.--><fig id="F11914911" position="float" orientation="portrait"><object-id xmlns:xlink="http://www.w3.org/1999/xlink" content-type="arpha" xlink:type="simple">BA076E9C-D1DB-53C3-A700-F6D63FC379D4</object-id><object-id xmlns:xlink="http://www.w3.org/1999/xlink" content-type="doi" xlink:type="simple">10.3897/BDJ.12.e134521.figure2</object-id><label>Figure 2.</label><caption><p>External view of Korean <italic><tp:taxon-name><tp:taxon-name-part taxon-name-part-type="genus" reg="Ischnochiton">Ischnochiton</tp:taxon-name-part></tp:taxon-name></italic> species. <bold>A</bold> <italic><tp:taxon-name><tp:taxon-name-part taxon-name-part-type="genus" reg="Ischnochiton">I.</tp:taxon-name-part><tp:taxon-name-part taxon-name-part-type="species" reg="boninensis">boninensis</tp:taxon-name-part></tp:taxon-name></italic> from Jeju, dorsal view; <bold>B</bold> <italic><tp:taxon-name><tp:taxon-name-part taxon-name-part-type="genus" reg="Ischnochiton">I.</tp:taxon-name-part><tp:taxon-name-part taxon-name-part-type="species" reg="boninensis">boninensis</tp:taxon-name-part></tp:taxon-name></italic> from Jeju, ventral view; <bold>C</bold> <italic><tp:taxon-name><tp:taxon-name-part taxon-name-part-type="genus" reg="Ischnochiton">I.</tp:taxon-name-part><tp:taxon-name-part taxon-name-part-type="species" reg="boninensis">boninensis</tp:taxon-name-part></tp:taxon-name></italic> from Ulleng (NIBRIV0000863007), dorsal view; <bold>D</bold> <italic><tp:taxon-name><tp:taxon-name-part taxon-name-part-type="genus" reg="Ischnochiton">I.</tp:taxon-name-part><tp:taxon-name-part taxon-name-part-type="species" reg="boninensis">boninensis</tp:taxon-name-part></tp:taxon-name></italic> from Jeju, dorsal view; <bold>E</bold> <italic><tp:taxon-name><tp:taxon-name-part taxon-name-part-type="genus" reg="Ischnochiton">I.</tp:taxon-name-part><tp:taxon-name-part taxon-name-part-type="species" reg="boninensis">boninensis</tp:taxon-name-part></tp:taxon-name></italic> (=<italic><tp:taxon-name><tp:taxon-name-part taxon-name-part-type="genus" reg="Ischnochiton">I.</tp:taxon-name-part><tp:taxon-name-part taxon-name-part-type="species" reg="zebrinus">zebrinus</tp:taxon-name-part></tp:taxon-name></italic>) from Jeju (NIBRIV0000863047), dorsal view; <bold>F</bold> <italic><tp:taxon-name><tp:taxon-name-part taxon-name-part-type="genus" reg="Ischnochiton">I.</tp:taxon-name-part><tp:taxon-name-part taxon-name-part-type="species" reg="comptus">comptus</tp:taxon-name-part></tp:taxon-name></italic> from Jeju (NIBRIV0000863098), dorsal view; <bold>G</bold> <italic><tp:taxon-name><tp:taxon-name-part taxon-name-part-type="genus" reg="Ischnochiton">I.</tp:taxon-name-part><tp:taxon-name-part taxon-name-part-type="species" reg="comptus">comptus</tp:taxon-name-part></tp:taxon-name></italic> from Jeju (NIBRIV0000863098), ventral view; <bold>H</bold> <italic><tp:taxon-name><tp:taxon-name-part taxon-name-part-type="genus" reg="Ischnochiton">I.</tp:taxon-name-part><tp:taxon-name-part taxon-name-part-type="species" reg="comptus">comptus</tp:taxon-name-part></tp:taxon-name></italic> from Jeju, dorsal view; <bold>I</bold> <italic><tp:taxon-name><tp:taxon-name-part taxon-name-part-type="genus" reg="Ischnochiton">I.</tp:taxon-name-part><tp:taxon-name-part taxon-name-part-type="species" reg="comptus">comptus</tp:taxon-name-part></tp:taxon-name></italic> from Jeju, dorsal view (NIBRIV0000863020); <bold>J</bold> <italic><tp:taxon-name><tp:taxon-name-part taxon-name-part-type="genus" reg="Ischnochiton">I.</tp:taxon-name-part><tp:taxon-name-part taxon-name-part-type="species" reg="comptus">comptus</tp:taxon-name-part></tp:taxon-name></italic> from Uljin, dorsal view (NIBRIV0000863048); <bold>K</bold> <italic><tp:taxon-name><tp:taxon-name-part taxon-name-part-type="genus" reg="Ischnochiton">I.</tp:taxon-name-part><tp:taxon-name-part taxon-name-part-type="species" reg="hakodadensis">hakodadensis</tp:taxon-name-part></tp:taxon-name></italic> from Goseong (NIBRIV0000863028), dorsal view; <bold>L</bold> <italic><tp:taxon-name><tp:taxon-name-part taxon-name-part-type="genus" reg="Ischnochiton">I.</tp:taxon-name-part><tp:taxon-name-part taxon-name-part-type="species" reg="hakodadensis">hakodadensis</tp:taxon-name-part></tp:taxon-name></italic> from Goseong (NIBRIV0000863028), ventral view; <bold>M</bold> <italic><tp:taxon-name><tp:taxon-name-part taxon-name-part-type="genus" reg="Ischnochiton">I.</tp:taxon-name-part><tp:taxon-name-part taxon-name-part-type="species" reg="hakodadensis">hakodadensis</tp:taxon-name-part></tp:taxon-name></italic> from Goseong, dorsal view; <bold>N</bold> <italic><tp:taxon-name><tp:taxon-name-part taxon-name-part-type="genus" reg="Ischnochiton">I.</tp:taxon-name-part><tp:taxon-name-part taxon-name-part-type="species" reg="hayamii">hayamii</tp:taxon-name-part></tp:taxon-name></italic> from Ulsan (NIBRIV0000863103), dorsal view; <bold>O</bold> <italic><tp:taxon-name><tp:taxon-name-part taxon-name-part-type="genus" reg="Ischnochiton">I.</tp:taxon-name-part><tp:taxon-name-part taxon-name-part-type="species" reg="hayamii">hayamii</tp:taxon-name-part></tp:taxon-name></italic> from Ulsan (NIBRIV0000863103), ventral view. Scale bars: <bold>A</bold>–<bold>O</bold> = 5 mm. The NIBR voucher specimen numbers are provided in parentheses.</p></caption><graphic xmlns:xlink="http://www.w3.org/1999/xlink" xlink:href="bdj-12-e134521-g002.png" position="float" id="oo_1107401.png" orientation="portrait" xlink:type="simple"><uri content-type="original_file" xlink:type="simple">https://binary.pensoft.net/fig/1107401</uri></graphic></fig><fig id="F11914919" position="float" orientation="portrait"><object-id xmlns:xlink="http://www.w3.org/1999/xlink" content-type="arpha" xlink:type="simple">7E1914F7-F33F-583C-99B5-E4F8FE75EAF2</object-id><object-id xmlns:xlink="http://www.w3.org/1999/xlink" content-type="doi" xlink:type="simple">10.3897/BDJ.12.e134521.figure6</object-id><label>Figure 6.</label><caption><p>Valves of <italic><tp:taxon-name><tp:taxon-name-part taxon-name-part-type="genus" reg="Ischnochiton">I.</tp:taxon-name-part><tp:taxon-name-part taxon-name-part-type="species" reg="hayamii">hayamii</tp:taxon-name-part></tp:taxon-name></italic> from Ulsan (NIBR voucher specimen no. NIBRIV0000863103). <bold>A</bold> head valve, dorsal view; <bold>B</bold> 2<sup>nd</sup> valve, dorsal view; <bold>C</bold> 4<sup>th</sup> valve, dorsal view; <bold>D</bold> tail valve, dorsal view; <bold>E</bold> head valve, ventral view; <bold>F</bold> 2<sup>nd</sup> valve, ventral view; <bold>G</bold> 4<sup>th</sup> valve, ventral view; <bold>H</bold> tail valve, ventral view; <bold>I</bold> 4<sup>th</sup> valve, detail of tegmentum surface of central area using scanning electron microscope; <bold>J</bold> 4<sup>th</sup> valve, frontal view; <bold>K</bold> tail valve, lateral view using scanning electron microscope. Abbreviations: ama, antemucronal area; ap, apophyses; ca, central area; e, eave; ip, insertion plate; jl, jugal lamina; js, jugal sinus; la, lateral area; m, mucro; pma, postmucronal area; pms, postmucronal slope; sl, slit; slr, slit ray; t, tooth. Scale bars: <bold>A–H, J</bold> = 2 mm, <bold>I</bold> = 200 μm, <bold>K</bold> = 1 mm.</p></caption><graphic xmlns:xlink="http://www.w3.org/1999/xlink" xlink:href="bdj-12-e134521-g006.png" position="float" id="oo_1107412.png" orientation="portrait" xlink:type="simple"><uri content-type="original_file" xlink:type="simple">https://binary.pensoft.net/fig/1107412</uri></graphic></fig><fig id="F11914921" position="float" orientation="portrait"><object-id xmlns:xlink="http://www.w3.org/1999/xlink" content-type="arpha" xlink:type="simple">6C46AF01-0273-5311-8101-35DC0CC19D5E</object-id><object-id xmlns:xlink="http://www.w3.org/1999/xlink" content-type="doi" xlink:type="simple">10.3897/BDJ.12.e134521.figure7</object-id><label>Figure 7.</label><caption><p>Microstructure of girdles in <italic><tp:taxon-name><tp:taxon-name-part taxon-name-part-type="genus" reg="Ischnochiton">Ischnochiton</tp:taxon-name-part></tp:taxon-name></italic> species using scanning electron microscope. <bold>A–D</bold> <italic><tp:taxon-name><tp:taxon-name-part taxon-name-part-type="genus" reg="Ischnochiton">I.</tp:taxon-name-part><tp:taxon-name-part taxon-name-part-type="species" reg="boninensis">boninensis</tp:taxon-name-part></tp:taxon-name></italic>; <bold>E–H</bold> <italic><tp:taxon-name><tp:taxon-name-part taxon-name-part-type="genus" reg="Ischnochiton">I.</tp:taxon-name-part><tp:taxon-name-part taxon-name-part-type="species" reg="comptus">comptus</tp:taxon-name-part></tp:taxon-name></italic> (NIBRIV0000863098); <bold>I–L</bold> <italic><tp:taxon-name><tp:taxon-name-part taxon-name-part-type="genus" reg="Ischnochiton">I.</tp:taxon-name-part><tp:taxon-name-part taxon-name-part-type="species" reg="hakodadensis">hakodadensis</tp:taxon-name-part></tp:taxon-name></italic> (NIBRIV0000863046); <bold>M–P</bold> <italic><tp:taxon-name><tp:taxon-name-part taxon-name-part-type="genus" reg="Ischnochiton">I.</tp:taxon-name-part><tp:taxon-name-part taxon-name-part-type="species" reg="hayamii">hayamii</tp:taxon-name-part></tp:taxon-name></italic> (NIBRIV0000863103); <bold>A</bold> perinotum scales and marginal spicules of <italic><tp:taxon-name><tp:taxon-name-part taxon-name-part-type="genus" reg="Ischnochiton">I.</tp:taxon-name-part><tp:taxon-name-part taxon-name-part-type="species" reg="boninensis">boninensis</tp:taxon-name-part></tp:taxon-name></italic>; <bold>B</bold> perinotum scales of <italic><tp:taxon-name><tp:taxon-name-part taxon-name-part-type="genus" reg="Ischnochiton">I.</tp:taxon-name-part><tp:taxon-name-part taxon-name-part-type="species" reg="boninensis">boninensis</tp:taxon-name-part></tp:taxon-name></italic>; <bold>C</bold> marginal spicules of <italic><tp:taxon-name><tp:taxon-name-part taxon-name-part-type="genus" reg="Ischnochiton">I.</tp:taxon-name-part><tp:taxon-name-part taxon-name-part-type="species" reg="boninensis">boninensis</tp:taxon-name-part></tp:taxon-name></italic>; <bold>D</bold> hyponotum scales of <italic><tp:taxon-name><tp:taxon-name-part taxon-name-part-type="genus" reg="Ischnochiton">I.</tp:taxon-name-part><tp:taxon-name-part taxon-name-part-type="species" reg="boninensis">boninensis</tp:taxon-name-part></tp:taxon-name></italic>; <bold>E</bold> perinotum scales and marginal spicules of <italic><tp:taxon-name><tp:taxon-name-part taxon-name-part-type="genus" reg="Ischnochiton">I.</tp:taxon-name-part><tp:taxon-name-part taxon-name-part-type="species" reg="comptus">comptus</tp:taxon-name-part></tp:taxon-name></italic>; <bold>F</bold> perinotum scales of <italic><tp:taxon-name><tp:taxon-name-part taxon-name-part-type="genus" reg="Ischnochiton">I.</tp:taxon-name-part><tp:taxon-name-part taxon-name-part-type="species" reg="comptus">comptus</tp:taxon-name-part></tp:taxon-name></italic>; <bold>G</bold> marginal spicules of <italic><tp:taxon-name><tp:taxon-name-part taxon-name-part-type="genus" reg="Ischnochiton">I.</tp:taxon-name-part><tp:taxon-name-part taxon-name-part-type="species" reg="comptus">comptus</tp:taxon-name-part></tp:taxon-name></italic>; <bold>H</bold> hyponotum scales of <italic><tp:taxon-name><tp:taxon-name-part taxon-name-part-type="genus" reg="Ischnochiton">I.</tp:taxon-name-part><tp:taxon-name-part taxon-name-part-type="species" reg="comptus">comptus</tp:taxon-name-part></tp:taxon-name></italic>; <bold>I</bold> perinotum scales and marginal spicules of <italic><tp:taxon-name><tp:taxon-name-part taxon-name-part-type="genus" reg="Ischnochiton">I.</tp:taxon-name-part><tp:taxon-name-part taxon-name-part-type="species" reg="hakodadensis">hakodadensis</tp:taxon-name-part></tp:taxon-name></italic>; <bold>J</bold> perinotum scales of <italic><tp:taxon-name><tp:taxon-name-part taxon-name-part-type="genus" reg="Ischnochiton">I.</tp:taxon-name-part><tp:taxon-name-part taxon-name-part-type="species" reg="hakodadensis">hakodadensis</tp:taxon-name-part></tp:taxon-name></italic>; <bold>K</bold> marginal spicules of <italic><tp:taxon-name><tp:taxon-name-part taxon-name-part-type="genus" reg="Ischnochiton">I.</tp:taxon-name-part><tp:taxon-name-part taxon-name-part-type="species" reg="hakodadensis">hakodadensis</tp:taxon-name-part></tp:taxon-name></italic>; <bold>L</bold> hyponotum scales of <italic><tp:taxon-name><tp:taxon-name-part taxon-name-part-type="genus" reg="Ischnochiton">I.</tp:taxon-name-part><tp:taxon-name-part taxon-name-part-type="species" reg="hakodadensis">hakodadensis</tp:taxon-name-part></tp:taxon-name></italic>; <bold>M</bold> perinotum scales and marginal spicules of <italic><tp:taxon-name><tp:taxon-name-part taxon-name-part-type="genus" reg="Ischnochiton">I.</tp:taxon-name-part><tp:taxon-name-part taxon-name-part-type="species" reg="hayamii">hayamii</tp:taxon-name-part></tp:taxon-name></italic>; <bold>N</bold> perinotum scales of <italic><tp:taxon-name><tp:taxon-name-part taxon-name-part-type="genus" reg="Ischnochiton">I.</tp:taxon-name-part><tp:taxon-name-part taxon-name-part-type="species" reg="hayamii">hayamii</tp:taxon-name-part></tp:taxon-name></italic>; <bold>O</bold> marginal spicules of <italic><tp:taxon-name><tp:taxon-name-part taxon-name-part-type="genus" reg="Ischnochiton">I.</tp:taxon-name-part><tp:taxon-name-part taxon-name-part-type="species" reg="hayamii">hayamii</tp:taxon-name-part></tp:taxon-name></italic>; <bold>P</bold> hyponotum scales of <italic><tp:taxon-name><tp:taxon-name-part taxon-name-part-type="genus" reg="Ischnochiton">I.</tp:taxon-name-part><tp:taxon-name-part taxon-name-part-type="species" reg="hayamii">hayamii</tp:taxon-name-part></tp:taxon-name></italic>. Abbreviations: hs, hyponotum scale; lmsp, large marginal spicule; mmsp, middle marginal spicule; pps, peripheral perinotum scale; ps, perinotum scale; smsp, small marginal spicule. Scale bars: <bold>A–P</bold> = 50 μm. The NIBR voucher specimen numbers are provided in parentheses.</p></caption><graphic xmlns:xlink="http://www.w3.org/1999/xlink" xlink:href="bdj-12-e134521-g007.png" position="float" id="oo_1107413.png" orientation="portrait" xlink:type="simple"><uri content-type="original_file" xlink:type="simple">https://binary.pensoft.net/fig/1107413</uri></graphic></fig><fig id="F11914923" position="float" orientation="portrait"><object-id xmlns:xlink="http://www.w3.org/1999/xlink" content-type="arpha" xlink:type="simple">C3ED0961-3966-514D-BA95-A71B1E329C9F</object-id><object-id xmlns:xlink="http://www.w3.org/1999/xlink" content-type="doi" xlink:type="simple">10.3897/BDJ.12.e134521.figure8</object-id><label>Figure 8.</label><caption><p>Microstructure of radula of <italic><tp:taxon-name><tp:taxon-name-part taxon-name-part-type="genus" reg="Ischnochiton">Ischnochiton</tp:taxon-name-part></tp:taxon-name></italic> species using scanning electron microscope. <bold>A</bold> <italic><tp:taxon-name><tp:taxon-name-part taxon-name-part-type="genus" reg="Ischnochiton">I.</tp:taxon-name-part><tp:taxon-name-part taxon-name-part-type="species" reg="boninensis">boninensis</tp:taxon-name-part></tp:taxon-name></italic> (NIBRIV0000863095); <bold>B</bold> <italic><tp:taxon-name><tp:taxon-name-part taxon-name-part-type="genus" reg="Ischnochiton">I.</tp:taxon-name-part><tp:taxon-name-part taxon-name-part-type="species" reg="comptus">comptus</tp:taxon-name-part></tp:taxon-name></italic> (NIBRIV0000863098); <bold>C</bold> <italic><tp:taxon-name><tp:taxon-name-part taxon-name-part-type="genus" reg="Ischnochiton">I.</tp:taxon-name-part><tp:taxon-name-part taxon-name-part-type="species" reg="hakodadensis">hakodadensis</tp:taxon-name-part></tp:taxon-name></italic>; <bold>D</bold> <italic><tp:taxon-name><tp:taxon-name-part taxon-name-part-type="genus" reg="Ischnochiton">I.</tp:taxon-name-part><tp:taxon-name-part taxon-name-part-type="species" reg="hayamii">hayamii</tp:taxon-name-part></tp:taxon-name></italic> (NIBRIV0000863103). Abbreviations: c, central tooth; cl, centro-lateral tooth; h, head of major lateral tooth; im, inner marginal tooth; isl, inner small lateral tooth; mlt, major lateral tooth; mm, middle marginal tooth; mu, major uncinus tooth, om; outer marginal tooth; osl, outer small lateral tooth; pp, petaloid process. Scale bars: <bold>A–D</bold> = 100 μm. The NIBR voucher specimen numbers are provided in parentheses.</p></caption><graphic xmlns:xlink="http://www.w3.org/1999/xlink" xlink:href="bdj-12-e134521-g008.png" position="float" id="oo_1107415.png" orientation="portrait" xlink:type="simple"><uri content-type="original_file" xlink:type="simple">https://binary.pensoft.net/fig/1107415</uri></graphic></fig><table-wrap id="T11897466" position="float" orientation="portrait"><label>Table 2.</label><caption><p>Morphological comparison among four Korean <italic><tp:taxon-name><tp:taxon-name-part taxon-name-part-type="genus" reg="Ischnochiton">Ischnochiton</tp:taxon-name-part></tp:taxon-name></italic> species.</p></caption><table rules="all" border="1"><tbody><tr><td rowspan="1" colspan="1"/><td rowspan="1" colspan="1">
              <italic>
                <tp:taxon-name><tp:taxon-name-part taxon-name-part-type="genus" reg="Ischnochiton">I.</tp:taxon-name-part><tp:taxon-name-part taxon-name-part-type="species" reg="boninensis">boninensis</tp:taxon-name-part></tp:taxon-name>
              </italic>
            </td><td rowspan="1" colspan="1">
              <italic>
                <tp:taxon-name><tp:taxon-name-part taxon-name-part-type="genus" reg="Ischnochiton">I.</tp:taxon-name-part><tp:taxon-name-part taxon-name-part-type="species" reg="comptus">comptus</tp:taxon-name-part></tp:taxon-name>
              </italic>
            </td><td rowspan="1" colspan="1">
              <italic>
                <tp:taxon-name><tp:taxon-name-part taxon-name-part-type="genus" reg="Ischnochiton">I.</tp:taxon-name-part><tp:taxon-name-part taxon-name-part-type="species" reg="hakodadensis">hakodadensis</tp:taxon-name-part></tp:taxon-name>
              </italic>
            </td><td rowspan="1" colspan="1">
              <italic>
                <tp:taxon-name><tp:taxon-name-part taxon-name-part-type="genus" reg="Ischnochiton">I.</tp:taxon-name-part><tp:taxon-name-part taxon-name-part-type="species" reg="hayamii">hayamii</tp:taxon-name-part></tp:taxon-name>
              </italic>
            </td></tr><tr><td rowspan="1" colspan="1">Body shape</td><td rowspan="1" colspan="1">elongate-oval</td><td rowspan="1" colspan="1">oval</td><td rowspan="1" colspan="1">oval</td><td rowspan="1" colspan="1">oval</td></tr><tr><td rowspan="1" colspan="1">Adult body size</td><td rowspan="1" colspan="1">medium<break/>(12.9–26 mm)</td><td rowspan="1" colspan="1">medium<break/>(15.7–19.4 mm)</td><td rowspan="1" colspan="1">medium<break/>(18.6–25 mm)</td><td rowspan="1" colspan="1">small<break/>(13–15.2 mm)</td></tr><tr><td rowspan="1" colspan="1">Dorsal elevation</td><td rowspan="1" colspan="1">moderate</td><td rowspan="1" colspan="1">moderate</td><td rowspan="1" colspan="1">moderate</td><td rowspan="1" colspan="1">moderate</td></tr><tr><td rowspan="1" colspan="1">Back shape<break/>(in frontal view)</td><td rowspan="1" colspan="1">rounded</td><td rowspan="1" colspan="1">subcarinated</td><td rowspan="1" colspan="1">subcarinated</td><td rowspan="1" colspan="1">carinated</td></tr><tr><td rowspan="1" colspan="1">Central area of intermediate valve</td><td rowspan="1" colspan="1">small, elongate granules in quincunx pattern</td><td rowspan="1" colspan="1">low, oval granules in quincunx pattern</td><td rowspan="1" colspan="1">almost smooth</td><td rowspan="1" colspan="1">minute granules in quincunx pattern</td></tr><tr><td rowspan="1" colspan="1">Lateral area of intermediate valve</td><td rowspan="1" colspan="1">slightly raised,<break/>with 5–7 radial ribs</td><td rowspan="1" colspan="1">somewhat raised,<break/>with 4–5 faint radial ribs</td><td rowspan="1" colspan="1">slightly raised,<break/>with 6–8 fine radial ribs and strong growth lines</td><td rowspan="1" colspan="1">hardly raised, almost smooth with faint radial ribs</td></tr><tr><td rowspan="1" colspan="1">Number of slit on intermediate valve</td><td rowspan="1" colspan="1">1</td><td rowspan="1" colspan="1">1</td><td rowspan="1" colspan="1">2–3</td><td rowspan="1" colspan="1">1</td></tr><tr><td rowspan="1" colspan="1">Mucro</td><td rowspan="1" colspan="1">subcentral</td><td rowspan="1" colspan="1">subcentral</td><td rowspan="1" colspan="1">antemedian</td><td rowspan="1" colspan="1">subcentral</td></tr><tr><td rowspan="1" colspan="1">Postmucronal slope</td><td rowspan="1" colspan="1">weakly concave</td><td rowspan="1" colspan="1">straight</td><td rowspan="1" colspan="1">steep, straight</td><td rowspan="1" colspan="1">concave</td></tr><tr><td rowspan="1" colspan="1">Perinotum scales</td><td rowspan="1" colspan="1">arranged parallel,<break/>small (150–250 μm), with 8–18 fine ribs</td><td rowspan="1" colspan="1">arranged parallel,<break/>large (300–400 μm), smooth</td><td rowspan="1" colspan="1">arranged diagonally,<break/>medium (200–300 μm), nearly smooth with faint ribs</td><td rowspan="1" colspan="1">arranged parallel,<break/>small (150–250 μm), almost smooth with weakly fine ribs</td></tr><tr><td rowspan="1" colspan="1">Radula: major lateral teeth</td><td rowspan="1" colspan="1">bicuspid, sharp</td><td rowspan="1" colspan="1">bicuspid, short, angled</td><td rowspan="1" colspan="1">bicuspid, blunted</td><td rowspan="1" colspan="1">bicuspid, rounded</td></tr></tbody></table></table-wrap><fig id="F11914913" position="float" orientation="portrait"><object-id xmlns:xlink="http://www.w3.org/1999/xlink" content-type="arpha" xlink:type="simple">8989E29B-3018-5BAE-A8F0-6A01C36DB726</object-id><object-id xmlns:xlink="http://www.w3.org/1999/xlink" content-type="doi" xlink:type="simple">10.3897/BDJ.12.e134521.figure3</object-id><label>Figure 3.</label><caption><p>Valves of <italic><tp:taxon-name><tp:taxon-name-part taxon-name-part-type="genus" reg="Ischnochiton">I.</tp:taxon-name-part><tp:taxon-name-part taxon-name-part-type="species" reg="boninensis">boninensis</tp:taxon-name-part></tp:taxon-name></italic> from Jeju (NIBR voucher specimen no. NIBRIV0000863097). <bold>A</bold> head valve, dorsal view; <bold>B</bold> 2<sup>nd</sup> valve, dorsal view; <bold>C</bold> 4<sup>th</sup> valve, dorsal view; <bold>D</bold> tail valve, dorsal view; <bold>E</bold> head valve, ventral view; <bold>F</bold> 2<sup>nd</sup> valve, ventral view; <bold>G</bold> 4<sup>th</sup> valve, ventral view; <bold>H</bold> tail valve, ventral view; <bold>I</bold> 4<sup>th</sup> valve, detail of tegmentum surface of central area using scanning electron microscope; <bold>J</bold> 4<sup>th</sup> valve, frontal view; <bold>K</bold> tail valve, lateral view. Abbreviations: ama, antemucronal area; ap, apophyses; ca, central area; e, eave; ip, insertion plate; jl, jugal lamina; js, jugal sinus; la, lateral area; m, mucro; pma, postmucronal area; pms, postmucronal slope; sl, slit; slr, slit ray; t, tooth. Scale bars: <bold>A–H, J</bold> = 5 mm, <bold>I</bold> = 200 μm, <bold>K</bold> = 2 mm.</p></caption><graphic xmlns:xlink="http://www.w3.org/1999/xlink" xlink:href="bdj-12-e134521-g003.png" position="float" id="oo_1107406.png" orientation="portrait" xlink:type="simple"><uri content-type="original_file" xlink:type="simple">https://binary.pensoft.net/fig/1107406</uri></graphic></fig><fig id="F11914915" position="float" orientation="portrait"><object-id xmlns:xlink="http://www.w3.org/1999/xlink" content-type="arpha" xlink:type="simple">319A287D-9F21-5990-85CA-F470A474758D</object-id><object-id xmlns:xlink="http://www.w3.org/1999/xlink" content-type="doi" xlink:type="simple">10.3897/BDJ.12.e134521.figure4</object-id><label>Figure 4.</label><caption><p>Valves of <italic><tp:taxon-name><tp:taxon-name-part taxon-name-part-type="genus" reg="Ischnochiton">I.</tp:taxon-name-part><tp:taxon-name-part taxon-name-part-type="species" reg="comptus">comptus</tp:taxon-name-part></tp:taxon-name></italic> from Jeju (NIBR voucher specimen no. NIBRIV0000863098). <bold>A</bold> head valve, dorsal view; <bold>B</bold> 2<sup>nd</sup> valve, dorsal view; <bold>C</bold> 4<sup>th</sup> valve, dorsal view; <bold>D</bold> tail valve, dorsal view; <bold>E</bold> head valve, ventral view; <bold>F</bold> 2<sup>nd</sup> valve, ventral view; <bold>G</bold> 4<sup>th</sup> valve, ventral view; <bold>H</bold> tail valve, ventral view; <bold>I</bold> 4<sup>th</sup> valve, detail of tegmentum surface of central area using scanning electron microscope; <bold>J</bold> 4<sup>th</sup> valve, frontal view; <bold>K</bold> tail valve, lateral view. Abbreviations: ama, antemucronal area; ap, apophyses; ca, central area; e, eave; ip, insertion plate; jl, jugal lamina; js, jugal sinus; la, lateral area; m, mucro; pma, postmucronal area; pms, postmucronal slope; sl, slit; slr, slit ray; t, tooth. Scale bars: <bold>A–H, J</bold> = 5 mm, <bold>I</bold> = 200 μm, <bold>K</bold> = 2 mm.</p></caption><graphic xmlns:xlink="http://www.w3.org/1999/xlink" xlink:href="bdj-12-e134521-g004.png" position="float" id="oo_1107410.png" orientation="portrait" xlink:type="simple"><uri content-type="original_file" xlink:type="simple">https://binary.pensoft.net/fig/1107410</uri></graphic></fig><fig id="F11914917" position="float" orientation="portrait"><object-id xmlns:xlink="http://www.w3.org/1999/xlink" content-type="arpha" xlink:type="simple">A6FAF100-EE90-5DDC-B256-BF156A9E9558</object-id><object-id xmlns:xlink="http://www.w3.org/1999/xlink" content-type="doi" xlink:type="simple">10.3897/BDJ.12.e134521.figure5</object-id><label>Figure 5.</label><caption><p>Valves of <italic><tp:taxon-name><tp:taxon-name-part taxon-name-part-type="genus" reg="Ischnochiton">I.</tp:taxon-name-part><tp:taxon-name-part taxon-name-part-type="species" reg="hakodadensis">hakodadensis</tp:taxon-name-part></tp:taxon-name></italic> from Goseong (NIBR voucher specimen no. NIBRIV0000863046). <bold>A</bold> head valve, dorsal view; <bold>B</bold> 2<sup>nd</sup> valve, dorsal view; <bold>C</bold> 4<sup>th</sup> valve, dorsal view; <bold>D</bold> tail valve, dorsal view; <bold>E</bold> head valve, ventral view; <bold>F</bold> 2<sup>nd</sup> valve, ventral view; <bold>G</bold> 4<sup>th</sup> valve, ventral view; <bold>H</bold> tail valve, ventral view; <bold>I</bold> 4<sup>th</sup> valve, detail of tegmentum surface of central area using scanning electron microscope; <bold>J</bold> 4<sup>th</sup> valve, frontal view; <bold>K</bold> tail valve, lateral view. Abbreviations: ama, antemucronal area; ap, apophyses; ca, central area; e, eave; ip, insertion plate; ja, jugal area; jl, jugal lamina; js, jugal sinus; la, lateral area; m, mucro; pa, pleural area; pma, postmucronal area; pms, postmucronal slope; sl, slit; slr, slit ray; t, tooth. Scale bars: <bold>A–H, J</bold> = 5 mm, <bold>I</bold> = 200 μm, <bold>K</bold> = 2 mm.</p></caption><graphic xmlns:xlink="http://www.w3.org/1999/xlink" xlink:href="bdj-12-e134521-g005.png" position="float" id="oo_1107411.png" orientation="portrait" xlink:type="simple"><uri content-type="original_file" xlink:type="simple">https://binary.pensoft.net/fig/1107411</uri></graphic></fig></tp:treatment-sec><ref-list><ref id="B11914633"><element-citation xmlns:xlink="http://www.w3.org/1999/xlink" publication-type="article" xlink:type="simple"><person-group person-group-type="author"><name name-style="western"><surname>Owada</surname><given-names>Masato</given-names></name></person-group><year>2018</year><article-title>Phylogenetic relationships among Japanese species of the genus <italic><tp:taxon-name><tp:taxon-name-part taxon-name-part-type="genus" reg="Ischnochiton">Ischnochiton</tp:taxon-name-part></tp:taxon-name></italic> (<tp:taxon-name><tp:taxon-name-part taxon-name-part-type="class">Polyplacophora</tp:taxon-name-part></tp:taxon-name>: <tp:taxon-name><tp:taxon-name-part taxon-name-part-type="family">Ischnochitonidae</tp:taxon-name-part></tp:taxon-name>), including a new species</article-title><source>Zoological Science</source><volume>35</volume><issue>3</issue><fpage>281</fpage><lpage>291</lpage><pub-id pub-id-type="doi">10.2108/zs170106</pub-id></element-citation></ref><ref id="B11914608"><element-citation xmlns:xlink="http://www.w3.org/1999/xlink" publication-type="website" xlink:type="simple"><person-group person-group-type="author"><name name-style="western"><surname>Korea</surname><given-names>National list of species of</given-names></name></person-group><article-title>National Institute of Biological Resources</article-title><uri xlink:type="simple">http://kbr.go.kr</uri><date-in-citation content-type="access-date">2023-10-28T00:00:00+03:00</date-in-citation></element-citation></ref><ref id="B11914752"><element-citation xmlns:xlink="http://www.w3.org/1999/xlink" publication-type="article" xlink:type="simple"><person-group person-group-type="author"><name name-style="western"><surname>Taki</surname><given-names>I. s.</given-names></name></person-group><year>1938</year><article-title>Report of the biological survey of Mutsu Bay 31. Studies of chitons of Mutsu Bay with general discussion on chitons of Japan</article-title><source>The Science Reports of the Tôhoku Imperial University</source><volume>12</volume><fpage>323</fpage><lpage>423</lpage></element-citation></ref><ref id="B11914467"><element-citation xmlns:xlink="http://www.w3.org/1999/xlink" publication-type="book" xlink:type="simple"><person-group person-group-type="author"><name name-style="western"><surname>Kaas</surname><given-names>P</given-names></name><name name-style="western"><surname>Van Belle</surname><given-names>R. A.</given-names></name></person-group><year>1990</year><source>Monograph of living Chitons (<tp:taxon-name><tp:taxon-name-part taxon-name-part-type="phylum">Mollusca</tp:taxon-name-part></tp:taxon-name>: <tp:taxon-name><tp:taxon-name-part taxon-name-part-type="class">Polyplacophora</tp:taxon-name-part></tp:taxon-name>). Vol. 4. Suborder <tp:taxon-name><tp:taxon-name-part taxon-name-part-type="suborder">Ischnochitonina</tp:taxon-name-part></tp:taxon-name>: <tp:taxon-name><tp:taxon-name-part taxon-name-part-type="family">Ischnochitonidae</tp:taxon-name-part></tp:taxon-name>: <tp:taxon-name><tp:taxon-name-part taxon-name-part-type="subfamily">Ischnochitoninae</tp:taxon-name-part></tp:taxon-name> (continued), Additions to Vols 1, 2 and 3</source><publisher-name>Brill EJ</publisher-name><publisher-loc>Leiden</publisher-loc><size units="page">298</size><pub-id pub-id-type="doi">10.1163/9789004431706</pub-id></element-citation></ref><ref id="B11914475"><element-citation xmlns:xlink="http://www.w3.org/1999/xlink" publication-type="book" xlink:type="simple"><person-group person-group-type="author"><name name-style="western"><surname>Kaas</surname><given-names>P</given-names></name><name name-style="western"><surname>Van Belle</surname><given-names>R. A .</given-names></name></person-group><year>1994</year><source>Monograph of living Chitons. (<tp:taxon-name><tp:taxon-name-part taxon-name-part-type="phylum">Mollusca</tp:taxon-name-part></tp:taxon-name>: <tp:taxon-name><tp:taxon-name-part taxon-name-part-type="class">Polyplacophora</tp:taxon-name-part></tp:taxon-name>). Vol. 5. Suborder <tp:taxon-name><tp:taxon-name-part taxon-name-part-type="suborder">Ischnochitonina</tp:taxon-name-part></tp:taxon-name>: <tp:taxon-name><tp:taxon-name-part taxon-name-part-type="family">Ischnochitonidae</tp:taxon-name-part></tp:taxon-name>: <tp:taxon-name><tp:taxon-name-part taxon-name-part-type="subfamily">Ischnochitoninae</tp:taxon-name-part></tp:taxon-name> (concluded) <tp:taxon-name><tp:taxon-name-part taxon-name-part-type="subfamily">Callistoplacinae</tp:taxon-name-part></tp:taxon-name>; <tp:taxon-name><tp:taxon-name-part taxon-name-part-type="family">Mopaliidae</tp:taxon-name-part></tp:taxon-name> Additions to Volumes 1-4</source><publisher-name>Brill EJ</publisher-name><publisher-loc>Leiden</publisher-loc><size units="page">402</size><pub-id pub-id-type="doi">10.1163/9789004431713</pub-id></element-citation></ref><ref id="B11914624"><element-citation xmlns:xlink="http://www.w3.org/1999/xlink" publication-type="article" xlink:type="simple"><person-group person-group-type="author"><name name-style="western"><surname>Owada</surname><given-names>Masato</given-names></name></person-group><year>2016</year><article-title>A new cryptic species distinguished from <italic><tp:taxon-name><tp:taxon-name-part taxon-name-part-type="genus" reg="Ischnochiton">Ischnochiton</tp:taxon-name-part><tp:taxon-name-part taxon-name-part-type="species" reg="comptus">comptus</tp:taxon-name-part></tp:taxon-name></italic> (Gould, 1859) (<tp:taxon-name><tp:taxon-name-part taxon-name-part-type="class">Polyplacophora</tp:taxon-name-part></tp:taxon-name>: <tp:taxon-name><tp:taxon-name-part taxon-name-part-type="family">Ischnochitonidae</tp:taxon-name-part></tp:taxon-name>) in central Honshu, Japan</article-title><source>Molluscan Research</source><volume>36</volume><issue>4</issue><fpage>255</fpage><lpage>263</lpage><pub-id pub-id-type="doi">10.1080/13235818.2016.1150772</pub-id></element-citation></ref><ref id="B11914871"><element-citation xmlns:xlink="http://www.w3.org/1999/xlink" publication-type="book" xlink:type="simple"><person-group person-group-type="author"><name name-style="western"><surname>Pilsbry</surname><given-names>H. A.</given-names></name></person-group><year>1893</year><source>Monograph of the <tp:taxon-name><tp:taxon-name-part taxon-name-part-type="class">Polyplacophora</tp:taxon-name-part></tp:taxon-name>. In: Manual of conchology (Ed. Tryon GW)</source><volume>Vol. 14</volume><publisher-name>Academy of Natural Sciences</publisher-name><publisher-loc>Philadelphia</publisher-loc><size units="page">129‑350</size></element-citation></ref></ref-list></tp:taxon-treatment>
